# Supplementary material for: Fibrogranular materials function as organizers to ensure the fidelity of multiciliary assembly
Source: Nat Commun. 2021 Feb 24;12:1273. doi: 10.1038/s41467-021-21506-8 (PMC7904937; doi:10.1038/s41467-021-21506-8)
Supplement: Supplementary file 9 — Supplementary Data 1 [file 41467_2021_21506_MOESM9_ESM.xlsx]

## Sheet: Sheet1
		Supplementary Data 1: List of candidate FGM proteins and their potential subcellular localizations.
Gene names	Accession	Description	Ctrli # PSMs	Pcm-i1 # PSMs	Localization
Actc1	P68033	Actin, alpha cardiac muscle 1 OS=Mus musculus GN=Actc1 PE=1 SV=1	23	0	Cytoplasmic
Tjp1/Zo1	B9EHJ3	Tight junction protein ZO-1 OS=Mus musculus GN=Tjp1 PE=1 SV=1	21	0	Plasma membrane
Wdr90	Q6ZPG2	WD repeat-containing protein 90 OS=Mus musculus GN=Wdr90 PE=1 SV=2	15	0	Centriole-related
Hnrnpk	Q5FWJ5	Hnrpk protein OS=Mus musculus GN=Hnrnpk PE=2 SV=1	12	0	Nuclear
Krt77	Q6IFZ6	Keratin, type II cytoskeletal 1b OS=Mus musculus GN=Krt77 PE=1 SV=1	12	0	Cytoskeletal
Pdlim5	Q8CI51	PDZ and LIM domain protein 5 OS=Mus musculus GN=Pdlim5 PE=1 SV=4	11	0	Cytoskeletal
Deup1	Q7M6Y5	Deuterosome assembly protein 1 OS=Mus musculus GN=Deup1 PE=1 SV=3	10	0	Centriole-related
Myh9	Q8VDD5	Myosin-9 OS=Mus musculus GN=Myh9 PE=1 SV=4	10	0	Cytoskeletal
Mpdz	D3YUX2	Multiple PDZ domain protein OS=Mus musculus GN=Mpdz PE=1 SV=1	9	0	Plasma membrane
Krt13	P08730	Keratin, type I cytoskeletal 13 OS=Mus musculus GN=Krt13 PE=1 SV=2	9	0	Cytoskeletal
Ppp1cb	P62141	Serine/threonine-protein phosphatase PP1-beta catalytic subunit OS=Mus musculus GN=Ppp1cb PE=1 SV=3	8	0	Cytoplasmic
Fhl1	A2AEY2	Four and a half LIM domains 1, isoform CRA_c OS=Mus musculus GN=Fhl1 PE=1 SV=1	7	0	Plasma membrane
Nphp4	P59240	Nephrocystin-4 OS=Mus musculus GN=Nphp4 PE=1 SV=2	7	0	Ciliary
Rdx	Q3U111	Putative uncharacterized protein (Fragment) OS=Mus musculus GN=Rdx PE=2 SV=1	7	0	Plasma membrane
Gm5414	Q6IFZ8	MCG1050941 OS=Mus musculus GN=Gm5414 PE=1 SV=1	7	0	Cytoskeletal
Dnaja2	Q9QYJ0	DnaJ homolog subfamily A member 2 OS=Mus musculus GN=Dnaja2 PE=1 SV=1	6	0	Cytoplasmic
Ctnna2	E0CXB9	Catenin alpha-2 OS=Mus musculus GN=Ctnna2 PE=1 SV=1	5	0	Cytoskeletal
Hexb	Q3TXR9	Beta-hexosaminidase OS=Mus musculus GN=Hexb PE=1 SV=1	5	0	Others
St13	Q3U3N7	Putative uncharacterized protein OS=Mus musculus GN=St13 PE=2 SV=1	5	0	Cytoplasmic
Rab14	Q50HX2	RAB14 protein OS=Mus musculus GN=Rab14 PE=2 SV=1	5	0	Ciliary
Ssx2ip	Q69ZV4	MKIAA0923 protein (Fragment) OS=Mus musculus GN=Ssx2ip PE=2 SV=1	5	0	Centriole-related
Tbc1d31/Wdr67	Q6NXY1	TBC1 domain family member 31 OS=Mus musculus GN=Tbc1d31 PE=1 SV=1	5	0	Centriole-related
Kiaa1328	Q6NZK5	Protein hinderin OS=Mus musculus GN=Kiaa1328 PE=1 SV=2	5	0	Unknown
Atp1a2	Q6ZQ49	Sodium/potassium-transporting ATPase subunit alpha (Fragment) OS=Mus musculus GN=Atp1a2 PE=2 SV=1	5	0	Cytoplasmic
Ccdc40	Q8BI79	Coiled-coil domain-containing protein 40 OS=Mus musculus GN=Ccdc40 PE=1 SV=1	5	0	Ciliary
Txndc5	Q91W90	Thioredoxin domain-containing protein 5 OS=Mus musculus GN=Txndc5 PE=1 SV=2	5	0	Endoplasmic reticulum
Macf1	E9PVY8	Microtubule-actin cross-linking factor 1 OS=Mus musculus GN=Macf1 PE=1 SV=2	4	0	Cytoskeletal
Lrrc49	E9QM16	Leucine-rich repeat-containing protein 49 OS=Mus musculus GN=Lrrc49 PE=1 SV=1	4	0	Ciliary
Ahi1	E9QP54	Jouberin OS=Mus musculus GN=Ahi1 PE=1 SV=1	4	0	Ciliary
Copa	F8WHL2	Coatomer subunit alpha OS=Mus musculus GN=Copa PE=1 SV=1	4	0	Golgi apparatus
Mtch2	Q3UA17	Putative uncharacterized protein OS=Mus musculus GN=Mtch2 PE=2 SV=1	4	0	Mitochondrial
Ndufs1	Q3UIQ2	Putative uncharacterized protein OS=Mus musculus GN=Ndufs1 PE=2 SV=1	4	0	Mitochondrial
Ccdc61	Q3UJV1	Coiled-coil domain-containing protein 61 OS=Mus musculus GN=Ccdc61 PE=1 SV=1	4	0	Centriole-related
G3bp1	Q571F9	MKIAA4115 protein (Fragment) OS=Mus musculus GN=G3bp1 PE=2 SV=1	4	0	Cytoplasmic
Krt31	Q61765	Keratin, type I cuticular Ha1 OS=Mus musculus GN=Krt31 PE=1 SV=2	4	0	Cytoskeletal
Lima1	Q8C7S2	Putative uncharacterized protein OS=Mus musculus GN=Lima1 PE=2 SV=1	4	0	Cytoskeletal
Ranbp2	Q9ERU9	E3 SUMO-protein ligase RanBP2 OS=Mus musculus GN=Ranbp2 PE=1 SV=2	4	0	Cytoplasmic
Katnal2	A0A0E4HEY7	Katanin p60 ATPase-containing subunit A-like 2 OS=Mus musculus GN=Katnal2 PE=2 SV=1	3	0	Cytoskeletal
Aldoart1	A6ZI46	Fructose-bisphosphate aldolase OS=Mus musculus GN=Aldoart1 PE=1 SV=1	3	0	Cytoplasmic
Caps2	E9Q2J8	Calcyphosin-2 OS=Mus musculus GN=Caps2 PE=4 SV=1	3	0	Cytoplasmic
Afdn	E9Q852	Afadin OS=Mus musculus GN=Afdn PE=1 SV=2	3	0	Plasma membrane
Mdh2	P08249	Malate dehydrogenase, mitochondrial OS=Mus musculus GN=Mdh2 PE=1 SV=3	3	0	Mitochondrial
Slc2a1	P17809	Solute carrier family 2, facilitated glucose transporter member 1 OS=Mus musculus GN=Slc2a1 PE=1 SV=4	3	0	Plasma membrane
Gas2l2	Q5SSG4	GAS2-like protein 2 OS=Mus musculus GN=Gas2l2 PE=2 SV=1	3	0	Centriole-related
Tns3	Q5SSZ5	Tensin-3 OS=Mus musculus GN=Tns3 PE=1 SV=1	3	0	Plasma membrane
Kif5b	Q61768	Kinesin-1 heavy chain OS=Mus musculus GN=Kif5b PE=1 SV=3	3	0	Centriole-related
Krt72	Q6IME9	Keratin, type II cytoskeletal 72 OS=Mus musculus GN=Krt72 PE=3 SV=1	3	0	Cytoskeletal
Cep135	Q6P5D4	Centrosomal protein of 135 kDa OS=Mus musculus GN=Cep135 PE=1 SV=1	3	0	Centriole-related
Rab1a	Q6ZPF0	MKIAA3012 protein (Fragment) OS=Mus musculus GN=Rab1a PE=2 SV=1	3	0	Ciliary
Syncrip	Q7TMK9	Heterogeneous nuclear ribonucleoprotein Q OS=Mus musculus GN=Syncrip PE=1 SV=2	3	0	Nuclear
Nup214	Q80U93	Nuclear pore complex protein Nup214 OS=Mus musculus GN=Nup214 PE=1 SV=2	3	0	Nuclear
C11orf49	Q8BHR8	UPF0705 protein C11orf49 homolog OS=Mus musculus PE=1 SV=1	3	0	Unknown
Ift80	Q8K057	Intraflagellar transport protein 80 homolog OS=Mus musculus GN=Ift80 PE=1 SV=1	3	0	Ciliary
Rab1b	Q9D1G1	Ras-related protein Rab-1B OS=Mus musculus GN=Rab1b PE=1 SV=1	3	0	Ciliary
Palld	Q9ET54	Palladin OS=Mus musculus GN=Palld PE=1 SV=2	3	0	Cytoskeletal
Copb1	Q9JIF7	Coatomer subunit beta OS=Mus musculus GN=Copb1 PE=1 SV=1	3	0	Golgi apparatus
Copg1	Q9QZE5	Coatomer subunit gamma-1 OS=Mus musculus GN=Copg1 PE=1 SV=1	3	0	Golgi apparatus
Gm5580	A0A0N4SVP8	Protein Gm5580 OS=Mus musculus GN=Gm5580 PE=3 SV=1	2	0	Nuclear
4933427D14Rik	A0A0R4J1C3	Protein 4933427D14Rik OS=Mus musculus GN=4933427D14Rik PE=1 SV=1	2	0	Centriole-related
Ttc34	A0A140LHH0	Tetratricopeptide repeat protein 34 OS=Mus musculus GN=Ttc34 PE=4 SV=1	2	0	Ciliary
Nphp1	A2APS1	Nephrocystin-1 OS=Mus musculus GN=Nphp1 PE=1 SV=1	2	0	Ciliary
Odf2	A3KGV1	Outer dense fiber protein 2 OS=Mus musculus GN=Odf2 PE=1 SV=1	2	0	Centriole-related
Rragd	B1AWT3	Ras-related GTP-binding protein D OS=Mus musculus GN=Rragd PE=1 SV=1	2	0	Cytoplasmic
Dnajc13	D4AFX7	Protein Dnajc13 OS=Mus musculus GN=Dnajc13 PE=1 SV=1	2	0	Others
Zfp185	D7EYE4	Zinc finger protein 185 OS=Mus musculus GN=Zfp185 PE=2 SV=1	2	0	Cytoskeletal
Kif2a	E0CZ72	Kinesin-like protein OS=Mus musculus GN=Kif2a PE=1 SV=1	2	0	Centriole-related
Kif6	E9PX57	Kinesin-like protein OS=Mus musculus GN=Kif6 PE=1 SV=1	2	0	Ciliary
Pi4ka	E9Q3L2	Phosphatidylinositol 4-kinase alpha OS=Mus musculus GN=Pi4ka PE=1 SV=2	2	0	Plasma membrane
Myo1e	E9Q634	Unconventional myosin-Ie OS=Mus musculus GN=Myo1e PE=1 SV=1	2	0	Cytoskeletal
Tpgs2	E9QLP0	Tubulin polyglutamylase complex subunit 2 OS=Mus musculus GN=Tpgs2 PE=1 SV=1	2	0	Ciliary
Hnrnpl	G5E924	Heterogeneous nuclear ribonucleoprotein L (Fragment) OS=Mus musculus GN=Hnrnpl PE=1 SV=1	2	0	Nuclear
Ppp1r9a	H3BJD6	Protein Ppp1r9a OS=Mus musculus GN=Ppp1r9a PE=1 SV=1	2	0	Cytoskeletal
Psap	J3QPG5	Prosaposin OS=Mus musculus GN=Psap PE=1 SV=1	2	0	Others
Kpna3	O35344	Importin subunit alpha-4 OS=Mus musculus GN=Kpna3 PE=1 SV=1	2	0	Nuclear
Ift81	O35594	Intraflagellar transport protein 81 homolog OS=Mus musculus GN=Ift81 PE=1 SV=4	2	0	Ciliary
Naglu	O54752	Naglu OS=Mus musculus GN=Naglu PE=2 SV=1	2	0	Others
Calr	P14211	Calreticulin OS=Mus musculus GN=Calr PE=1 SV=1	2	0	Endoplasmic reticulum
H2afx	P27661	Histone H2AX OS=Mus musculus GN=H2afx PE=1 SV=2	2	0	Nuclear
Psmc4	P54775	26S protease regulatory subunit 6B OS=Mus musculus GN=Psmc4 PE=1 SV=2	2	0	Nuclear
Intu	Q059U7	Protein inturned OS=Mus musculus GN=Intu PE=1 SV=1	2	0	Centriole-related
Ccdc138	Q0VF22	Coiled-coil domain-containing protein 138 OS=Mus musculus GN=Ccdc138 PE=1 SV=1	2	0	Centriole-related
Itm2c	Q3U0F3	Putative uncharacterized protein OS=Mus musculus GN=Itm2c PE=2 SV=1	2	0	Plasma membrane
G3bp2	Q3U6B1	Putative uncharacterized protein (Fragment) OS=Mus musculus GN=G3bp2 PE=2 SV=1	2	0	Cytoplasmic
Ddx41	Q3UAC4	Putative uncharacterized protein OS=Mus musculus GN=Ddx41 PE=2 SV=1	2	0	Nuclear
N/A	Q3UE11	Putative uncharacterized protein OS=Mus musculus PE=2 SV=1	2	0	Unknown
Wdr19/IFT144	Q3UGF1	WD repeat-containing protein 19 OS=Mus musculus GN=Wdr19 PE=1 SV=1	2	0	Ciliary
Dip2b	Q3UH60	Disco-interacting protein 2 homolog B OS=Mus musculus GN=Dip2b PE=1 SV=1	2	0	Others
Dnaaf3	Q3UYV8	Dynein assembly factor 3, axonemal OS=Mus musculus GN=Dnaaf3 PE=1 SV=1	2	0	Cytoplasmic
Acly	Q3V117	ATP-citrate synthase OS=Mus musculus GN=Acly PE=1 SV=1	2	0	Cytoplasmic
Rab36	Q3V389	Putative uncharacterized protein OS=Mus musculus GN=Rab36 PE=2 SV=1	2	0	Golgi apparatus
C2cd3	Q52KB6	C2 domain-containing protein 3 OS=Mus musculus GN=C2cd3 PE=1 SV=3	2	0	Centriole-related
Tecr	Q52L67	Gpsn2 protein OS=Mus musculus GN=Tecr PE=1 SV=1	2	0	Endoplasmic reticulum
Sel1l	Q5DTL8	MKIAA4137 protein (Fragment) OS=Mus musculus GN=Sel1l PE=2 SV=1	2	0	Endoplasmic reticulum
Vps41	Q5KU39	Vacuolar protein sorting-associated protein 41 homolog OS=Mus musculus GN=Vps41 PE=1 SV=1	2	0	Others
Ift172	Q6VH22	Intraflagellar transport protein 172 homolog OS=Mus musculus GN=Ift172 PE=1 SV=1	2	0	Ciliary
Nisch	Q80TM9	Nischarin OS=Mus musculus GN=Nisch PE=1 SV=2	2	0	Others
mKIAA0357	Q80U29	MKIAA0357 protein (Fragment) OS=Mus musculus GN=mKIAA0357 PE=2 SV=1	2	0	Ciliary
Scrib	Q80U72	Protein scribble homolog OS=Mus musculus GN=Scrib PE=1 SV=2	2	0	Plasma membrane
Cep128	Q8BI22	Centrosomal protein of 128 kDa OS=Mus musculus GN=Cep128 PE=1 SV=2	2	0	Centriole-related
Ift74	Q8BKE9	Intraflagellar transport protein 74 homolog OS=Mus musculus GN=Ift74 PE=1 SV=2	2	0	Ciliary
Dnaaf2	Q8BPI1	Protein kintoun OS=Mus musculus GN=Dnaaf2 PE=1 SV=2	2	0	Cytoplasmic
Rsph4a	Q8BYM7	Radial spoke head protein 4 homolog A OS=Mus musculus GN=Rsph4a PE=1 SV=2	2	0	Ciliary
Fsd1l	Q8BYN5	FSD1-like protein OS=Mus musculus GN=Fsd1l PE=1 SV=2	2	0	Cytoplasmic
Ccdc15	Q8C9M2	Coiled-coil domain-containing protein 15 OS=Mus musculus GN=Ccdc15 PE=2 SV=2	2	0	Centriole-related
Nedd4l	Q8CFI0	E3 ubiquitin-protein ligase NEDD4-like OS=Mus musculus GN=Nedd4l PE=1 SV=2	2	0	Cytoplasmic
Slc25a1	Q8JZU2	Tricarboxylate transport protein, mitochondrial OS=Mus musculus GN=Slc25a1 PE=1 SV=1	2	0	Mitochondrial
Dync2li1	Q8K0T2	Cytoplasmic dynein 2 light intermediate chain 1 OS=Mus musculus GN=Dync2li1 PE=1 SV=1	2	0	Ciliary
Usp15	Q8R5H1	Ubiquitin carboxyl-terminal hydrolase 15 OS=Mus musculus GN=Usp15 PE=1 SV=1	2	0	Mitochondrial
Bmp2k	Q91Z96	BMP-2-inducible protein kinase OS=Mus musculus GN=Bmp2k PE=1 SV=1	2	0	Nuclear
Spef1	Q99JL1	Sperm flagellar protein 1 OS=Mus musculus GN=Spef1 PE=2 SV=1	2	0	Ciliary
Slc12a9	Q99MR3	Solute carrier family 12 member 9 OS=Mus musculus GN=Slc12a9 PE=1 SV=2	2	0	Plasma membrane
Rpl14	Q9CWK0	Putative uncharacterized protein OS=Mus musculus GN=Rpl14 PE=2 SV=1	2	0	Cytoplasmic
Ccdc77	Q9CZH8	Coiled-coil domain-containing protein 77 OS=Mus musculus GN=Ccdc77 PE=1 SV=1	2	0	Centriole-related
Bbs5	Q9CZQ9	Bardet-Biedl syndrome 5 protein homolog OS=Mus musculus GN=Bbs5 PE=1 SV=1	2	0	Ciliary
Flii	Q9JJ28	Protein flightless-1 homolog OS=Mus musculus GN=Flii PE=1 SV=1	2	0	Centriole-related
Ppp2r3c	Q9JK24	Serine/threonine-protein phosphatase 2A regulatory subunit B'' subunit gamma OS=Mus musculus GN=Ppp2r3c PE=1 SV=2	2	0	Cytoplasmic
Wrap73	Q9JM98	WD repeat-containing protein WRAP73 OS=Mus musculus GN=Wrap73 PE=1 SV=2	2	0	Centriole-related
Uso1	Q9Z1Z0	General vesicular transport factor p115 OS=Mus musculus GN=Uso1 PE=1 SV=2	2	0	Golgi apparatus
Krt85	Q9Z2T6	Keratin, type II cuticular Hb5 OS=Mus musculus GN=Krt85 PE=1 SV=2	2	0	Cytoskeletal
Ccdc162	A0A087WRU3	Coiled-coil domain-containing protein 162 OS=Mus musculus GN=Ccdc162 PE=1 SV=2	1	0	Unknown
Kpna4	A0A0B4J1E7	Importin subunit alpha-3 OS=Mus musculus GN=Kpna4 PE=1 SV=1	1	0	Nuclear
Nub1	A0A0G2JGQ4	NEDD8 ultimate buster 1 OS=Mus musculus GN=Nub1 PE=1 SV=1	1	0	Nuclear
C2cd5	A0A0N4SW93	C2 domain-containing protein 5 OS=Mus musculus GN=C2cd5 PE=1 SV=1	1	0	Centriole-related
Hdac2	A0A0R4J008	Histone deacetylase OS=Mus musculus GN=Hdac2 PE=1 SV=1	1	0	Nuclear
Lrp1	A0A0R4J0I9	Low density lipoprotein receptor-related protein 1 OS=Mus musculus GN=Lrp1 PE=1 SV=1	1	0	Nuclear
Specc1l	A0A0R4J0J8	Cytospin-A OS=Mus musculus GN=Specc1l PE=1 SV=1	1	0	Centriole-related
Lmnb2	A0A0R4J0Q5	Lamin-B2 OS=Mus musculus GN=Lmnb2 PE=1 SV=1	1	0	Nuclear
Trim56	A0A0R4J0Q6	E3 ubiquitin-protein ligase TRIM56 OS=Mus musculus GN=Trim56 PE=1 SV=1	1	0	Cytoplasmic
Yif1b	A0A140LHN0	Protein YIF1B (Fragment) OS=Mus musculus GN=Yif1b PE=1 SV=1	1	0	Golgi apparatus
Cfap99	A0A140LIX9	Protein Cfap99 OS=Mus musculus GN=Cfap99 PE=4 SV=1	1	0	Ciliary
Gm45808	A0A1B0GSH8	Uncharacterized protein (Fragment) OS=Mus musculus PE=4 SV=1	1	0	Unknown
Nup98	A0A1B0GSX7	Nuclear pore complex protein Nup98-Nup96 OS=Mus musculus GN=Nup98 PE=1 SV=1	1	0	Nuclear
Rad21	A1L366	RAD21 homolog (S. pombe) OS=Mus musculus GN=Rad21 PE=2 SV=1	1	0	Nuclear
Dnai2	A2AC93	Dynein intermediate chain 2, axonemal OS=Mus musculus GN=Dnai2 PE=1 SV=2	1	0	Ciliary
Slc35a2	A2AER4	UDP-galactose translocator OS=Mus musculus GN=Slc35a2 PE=1 SV=1	1	0	Golgi apparatus
Usp8	A2AI52	Ubiquitin carboxyl-terminal hydrolase 8 OS=Mus musculus GN=Usp8 PE=1 SV=1	1	0	Others
Sec16a	A2AIX1	Protein Sec16a OS=Mus musculus GN=Sec16a PE=1 SV=1	1	0	Endoplasmic reticulum
Map7d1	A2AJI0	MAP7 domain-containing protein 1 OS=Mus musculus GN=Map7d1 PE=1 SV=1	1	0	Cytoskeletal
Map1a	A2ARP8	Microtubule-associated protein 1A OS=Mus musculus GN=Map1a PE=1 SV=1	1	0	Cytoskeletal
Dennd4c	A6H8H2	DENN domain-containing protein 4C OS=Mus musculus GN=Dennd4c PE=1 SV=1	1	0	Plasma membrane
Hbbt1	A8DUK2	Beta-globin OS=Mus musculus GN=Hbbt1 PE=3 SV=1	1	0	Cytoplasmic
Cul7	A9C491	Cullin 7 OS=Mus musculus GN=Cul7 PE=2 SV=1	1	0	Centriole-related
Otud4	B2RRE7	OTU domain-containing protein 4 OS=Mus musculus GN=Otud4 PE=1 SV=1	1	0	Cytoplasmic
Gm38417	B2RY37	LOC676837 protein OS=Mus musculus GN=Gm38417 PE=2 SV=1	1	0	Plasma membrane
Anapc1	B7ZNX2	Anaphase promoting complex subunit 1 OS=Mus musculus GN=Anapc1 PE=2 SV=1	1	0	Cytoplasmic
Osbpl8	B9EJ86	Oxysterol-binding protein-related protein 8 OS=Mus musculus GN=Osbpl8 PE=1 SV=1	1	0	Endoplasmic reticulum
Myof	B9EK95	Myof protein OS=Mus musculus GN=Myof PE=2 SV=1	1	0	Plasma membrane
Gm9392	C5H0E8	Rap1A-retro1 OS=Mus musculus GN=Gm9392 PE=2 SV=1	1	0	Plasma membrane
Mest	D3Z383	Mesoderm specific transcript, isoform CRA_a OS=Mus musculus GN=Mest PE=1 SV=2	1	0	Endoplasmic reticulum
Talpid3	E9PV87	Protein TALPID3 OS=Mus musculus GN=Talpid3 PE=1 SV=1	1	0	Centriole-related
Nap1l1	E9PW66	Nucleosome assembly protein 1-like 1 OS=Mus musculus GN=Nap1l1 PE=1 SV=1	1	0	Nuclear
Ncapg	E9PWG6	Protein Ncapg OS=Mus musculus GN=Ncapg PE=1 SV=1	1	0	Nuclear
Usp7	E9PXY8	Ubiquitin carboxyl-terminal hydrolase 7 OS=Mus musculus GN=Usp7 PE=1 SV=1	1	0	Nuclear
Ccdc171	E9Q1U1	Coiled-coil domain-containing protein 171 OS=Mus musculus GN=Ccdc171 PE=2 SV=1	1	0	Centriole-related
Cep192	E9Q4Y4	Protein Cep192 OS=Mus musculus GN=Cep192 PE=1 SV=1	1	0	Centriole-related
Kidins220	E9Q9B7	Protein Kidins220 OS=Mus musculus GN=Kidins220 PE=1 SV=1	1	0	Others
Cep290	E9Q9M0	Centrosomal protein of 290 kDa OS=Mus musculus GN=Cep290 PE=1 SV=1	1	0	Centriole-related
Fmr1	E9QAS8	Synaptic functional regulator FMR1 OS=Mus musculus GN=Fmr1 PE=1 SV=1	1	0	Nuclear
Rab29	E9QLQ7	Ras-related protein Rab-7L1 OS=Mus musculus GN=Rab29 PE=1 SV=1	1	0	Golgi apparatus
Trim66	E9QLR8	Tripartite motif-containing protein 66 OS=Mus musculus GN=Trim66 PE=1 SV=1	1	0	Nuclear
Enah	E9QLZ9	Protein enabled homolog OS=Mus musculus GN=Enah PE=1 SV=1	1	0	Cytoskeletal
Asap1	E9QN63	Arf-GAP with SH3 domain, ANK repeat and PH domain-containing protein 1 OS=Mus musculus GN=Asap1 PE=1 SV=2	1	0	Cytoplasmic
Pik3c2a	F8VPL2	Phosphatidylinositol 4-phosphate 3-kinase C2 domain-containing subunit alpha OS=Mus musculus GN=Pik3c2a PE=1 SV=1	1	0	Plasma membrane
Zc3h7b	F8VPP8	Protein Zc3h7b OS=Mus musculus GN=Zc3h7b PE=1 SV=1	1	0	Nuclear
Ak7	F8WIC0	Adenylate kinase 7 OS=Mus musculus GN=Ak7 PE=1 SV=1	1	0	Ciliary
Cchcr1	G3UWS7	Coiled-coil alpha-helical rod protein 1 OS=Mus musculus GN=Cchcr1 PE=1 SV=2	1	0	Nuclear
Ctsa	G3X8T3	Carboxypeptidase OS=Mus musculus GN=Ctsa PE=1 SV=1	1	0	Others
Sncaip	G5E848	Synphilin-1 OS=Mus musculus GN=Sncaip PE=1 SV=1	1	0	Cytoplasmic
Trip12	G5E870	E3 ubiquitin-protein ligase TRIP12 OS=Mus musculus GN=Trip12 PE=1 SV=1	1	0	Nuclear
Prom1	G5E8G5	Prominin 1, isoform CRA_a OS=Mus musculus GN=Prom1 PE=1 SV=1	1	0	Endoplasmic reticulum
Opa1	H7BX01	Dynamin-like 120 kDa protein, mitochondrial OS=Mus musculus GN=Opa1 PE=1 SV=1	1	0	Mitochondrial
Fam92a	J3KMP6	Protein FAM92A1 OS=Mus musculus GN=Fam92a PE=1 SV=1	1	0	Centriole-related
Faah	O08914	Fatty-acid amide hydrolase 1 OS=Mus musculus GN=Faah PE=1 SV=1	1	0	Cytoskeletal
Sdcbp	O08992	Syntenin-1 OS=Mus musculus GN=Sdcbp PE=1 SV=1	1	0	Nuclear
Man2b1	O09159	Lysosomal alpha-mannosidase OS=Mus musculus GN=Man2b1 PE=1 SV=4	1	0	Others
Rpl21	O09167	60S ribosomal protein L21 OS=Mus musculus GN=Rpl21 PE=1 SV=3	1	0	Cytoplasmic
Chil3	O35744	Chitinase-like protein 3 OS=Mus musculus GN=Chil3 PE=1 SV=2	1	0	Endoplasmic reticulum
Zw10	O54692	Centromere/kinetochore protein zw10 homolog OS=Mus musculus GN=Zw10 PE=1 SV=3	1	0	Cytoskeletal
Eif3d	O70194	Eukaryotic translation initiation factor 3 subunit D OS=Mus musculus GN=Eif3d PE=1 SV=2	1	0	Cytoplasmic
Snrpn	O70499	Small nuclear ribonucleoprotein-associated protein OS=Mus musculus GN=Snrpn PE=3 SV=1	1	0	Nuclear
Tulp3	O88413	Tubby-related protein 3 OS=Mus musculus GN=Tulp3 PE=1 SV=1	1	0	Ciliary
Shoc2	O88520	Leucine-rich repeat protein SHOC-2 OS=Mus musculus GN=Shoc2 PE=1 SV=2	1	0	Nuclear
Comt	O88587	Catechol O-methyltransferase OS=Mus musculus GN=Comt PE=1 SV=2	1	0	Plasma membrane
Rrm1	P07742	Ribonucleoside-diphosphate reductase large subunit OS=Mus musculus GN=Rrm1 PE=1 SV=2	1	0	Cytoplasmic
Lrrc4b	P0C192	Leucine-rich repeat-containing protein 4B OS=Mus musculus GN=Lrrc4b PE=1 SV=1	1	0	Plasma membrane
Itgb2	P11835	Integrin beta-2 OS=Mus musculus GN=Itgb2 PE=1 SV=2	1	0	Plasma membrane
Atp1b1	P14094	Sodium/potassium-transporting ATPase subunit beta-1 OS=Mus musculus GN=Atp1b1 PE=1 SV=1	1	0	Plasma membrane
Rpl27a	P14115	60S ribosomal protein L27a OS=Mus musculus GN=Rpl27a PE=1 SV=5	1	0	Cytoplasmic
Usp53	P15975	Inactive ubiquitin carboxyl-terminal hydrolase 53 OS=Mus musculus GN=Usp53 PE=1 SV=2	1	0	Plasma membrane
Fasn	P19096	Fatty acid synthase OS=Mus musculus GN=Fasn PE=1 SV=2	1	0	Cytoplasmic
Prdx3	P20108	Thioredoxin-dependent peroxide reductase, mitochondrial OS=Mus musculus GN=Prdx3 PE=1 SV=1	1	0	Others
Eno3	P21550	Beta-enolase OS=Mus musculus GN=Eno3 PE=1 SV=3	1	0	Cytoplasmic
U2af2	P26369	Splicing factor U2AF 65 kDa subunit OS=Mus musculus GN=U2af2 PE=1 SV=3	1	0	Nuclear
Drg1	P32233	Developmentally-regulated GTP-binding protein 1 OS=Mus musculus GN=Drg1 PE=1 SV=1	1	0	Cytoplasmic
Rab6a	P35279	Ras-related protein Rab-6A OS=Mus musculus GN=Rab6a PE=1 SV=4	1	0	Golgi apparatus
Por	P37040	NADPH--cytochrome P450 reductase OS=Mus musculus GN=Por PE=1 SV=2	1	0	Cytoplasmic
Hist1h1a	P43275	Histone H1.1 OS=Mus musculus GN=Hist1h1a PE=1 SV=2	1	0	Nuclear
Pfkm	P47857	ATP-dependent 6-phosphofructokinase, muscle type OS=Mus musculus GN=Pfkm PE=1 SV=3	1	0	Cytoplasmic
Atp6v0d1	P51863	V-type proton ATPase subunit d 1 OS=Mus musculus GN=Atp6v0d1 PE=1 SV=2	1	0	Centriole-related
Dnajc2	P54103	DnaJ homolog subfamily C member 2 OS=Mus musculus GN=Dnajc2 PE=1 SV=2	1	0	Cytoplasmic
Rad23b	P54728	UV excision repair protein RAD23 homolog B OS=Mus musculus GN=Rad23b PE=1 SV=2	1	0	Nuclear
Bcl2l13	P59017	Bcl-2-like protein 13 OS=Mus musculus GN=Bcl2l13 PE=1 SV=2	1	0	Mitochondrial
Rab2b	P59279	Ras-related protein Rab-2B OS=Mus musculus GN=Rab2b PE=1 SV=1	1	0	Golgi apparatus
Rpl26	P61255	60S ribosomal protein L26 OS=Mus musculus GN=Rpl26 PE=1 SV=1	1	0	Cytoplasmic
Hspd1	P63038	60 kDa heat shock protein, mitochondrial OS=Mus musculus GN=Hspd1 PE=1 SV=1	1	0	Mitochondrial
Cct7	P80313	T-complex protein 1 subunit eta OS=Mus musculus GN=Cct7 PE=1 SV=1	1	0	Mitochondrial
Atp1b3	P97370	Sodium/potassium-transporting ATPase subunit beta-3 OS=Mus musculus GN=Atp1b3 PE=1 SV=1	1	0	Plasma membrane
Nfib	P97863	Nuclear factor 1 B-type OS=Mus musculus GN=Nfib PE=1 SV=2	1	0	Nuclear
Eml1	Q05BC3	Echinoderm microtubule-associated protein-like 1 OS=Mus musculus GN=Eml1 PE=1 SV=1	1	0	Cytoskeletal
Cnn2	Q08093	Calponin-2 OS=Mus musculus GN=Cnn2 PE=1 SV=1	1	0	Cytoskeletal
Padi2	Q08642	Protein-arginine deiminase type-2 OS=Mus musculus GN=Padi2 PE=1 SV=2	1	0	Cytoplasmic
Spata18	Q0P557	Mitochondria-eating protein OS=Mus musculus GN=Spata18 PE=1 SV=2	1	0	Mitochondrial
Rsph3b	Q2YDC8	Rshl2a protein OS=Mus musculus GN=Rsph3b PE=2 SV=1	1	0	Ciliary
Cdon	Q32MD9	Cell adhesion molecule-related/down-regulated by oncogenes OS=Mus musculus GN=Cdon PE=1 SV=2	1	0	Plasma membrane
Zmym3	Q32P02	Zinc finger MYM-type protein 3 OS=Mus musculus GN=Zmym3 PE=1 SV=1	1	0	Nuclear
Pigu	Q3TAA8	Phosphatidylinositol glycan anchor biosynthesis class U protein OS=Mus musculus GN=Pigu PE=1 SV=1	1	0	Endoplasmic reticulum
Gpnmb	Q3TAV1	Putative uncharacterized protein OS=Mus musculus GN=Gpnmb PE=2 SV=1	1	0	Plasma membrane
Mfn2	Q3TEX7	Putative uncharacterized protein OS=Mus musculus GN=Mfn2 PE=2 SV=1	1	0	Mitochondrial
Atp5o	Q3TF25	Putative uncharacterized protein OS=Mus musculus GN=Atp5o PE=2 SV=1	1	0	Mitochondrial
Nono	Q3TF40	Putative uncharacterized protein (Fragment) OS=Mus musculus GN=Nono PE=2 SV=1	1	0	Nuclear
Dars	Q3TF87	Putative uncharacterized protein OS=Mus musculus GN=Dars PE=2 SV=1	1	0	Cytoplasmic
Oat	Q3TG75	Ornithine aminotransferase, isoform CRA_b OS=Mus musculus GN=Oat PE=1 SV=1	1	0	Plasma membrane
Pebp1	Q3TGC5	Putative uncharacterized protein OS=Mus musculus GN=Pebp1 PE=2 SV=1	1	0	Cytoplasmic
Tubgcp2	Q3TIB7	Gamma-tubulin complex component OS=Mus musculus GN=Tubgcp2 PE=2 SV=1	1	0	Centriole-related
Nlrx1	Q3TL44	NLR family member X1 OS=Mus musculus GN=Nlrx1 PE=1 SV=1	1	0	Mitochondrial
Trappc10	Q3TLI0	Trafficking protein particle complex subunit 10 OS=Mus musculus GN=Trappc10 PE=1 SV=2	1	0	Golgi apparatus
Eif2s3x	Q3TML6	Eukaryotic translation initiation factor 2, subunit 3, structural gene X-linked OS=Mus musculus GN=Eif2s3x PE=1 SV=1	1	0	Cytoplasmic
Plk1	Q3TPZ2	Serine/threonine-protein kinase PLK OS=Mus musculus GN=Plk1 PE=1 SV=1	1	0	Centriole-related
Fbxw18	Q3TSA9	Expressed sequence C85627 OS=Mus musculus GN=Fbxw18 PE=2 SV=1	1	0	Unknown
Gga2	Q3TVV9	Putative uncharacterized protein OS=Mus musculus GN=Gga2 PE=2 SV=1	1	0	Golgi apparatus
Grn	Q3TW77	Putative uncharacterized protein OS=Mus musculus GN=Grn PE=2 SV=1	1	0	Nuclear
gpat3	Q3TXT9	Putative uncharacterized protein OS=Mus musculus GN=Agpat3 PE=2 SV=1	1	0	Endoplasmic reticulum
Inpp5e	Q3TZ34	Putative uncharacterized protein OS=Mus musculus GN=Inpp5e PE=2 SV=1	1	0	Ciliary
Yap1	Q3U046	Putative uncharacterized protein (Fragment) OS=Mus musculus GN=Yap1 PE=2 SV=1	1	0	Nuclear
Rars2	Q3U186	Probable arginine--tRNA ligase, mitochondrial OS=Mus musculus GN=Rars2 PE=1 SV=1	1	0	Mitochondrial
Tbc1d5	Q3U325	Putative uncharacterized protein OS=Mus musculus GN=Tbc1d5 PE=2 SV=1	1	0	Others
Lmf1	Q3U3R4	Lipase maturation factor 1 OS=Mus musculus GN=Lmf1 PE=1 SV=1	1	0	Endoplasmic reticulum
Stt3a	Q3U547	Putative uncharacterized protein OS=Mus musculus GN=Stt3a PE=2 SV=1	1	0	Endoplasmic reticulum
Oxct1	Q3U9P7	Succinyl-CoA:3-ketoacid-coenzyme A transferase OS=Mus musculus GN=Oxct1 PE=2 SV=1	1	0	Mitochondrial
Psma4	Q3UCF0	Proteasome subunit alpha type OS=Mus musculus GN=Psma4 PE=2 SV=1	1	0	Cytoplasmic
Cts	Q3UD32	Putative uncharacterized protein OS=Mus musculus GN=Ctss PE=2 SV=1	1	0	Others
P4ha1	Q3UF16	Putative uncharacterized protein OS=Mus musculus GN=P4ha1 PE=2 SV=1	1	0	Endoplasmic reticulum
Pltp	Q3UFS5	Phospholipid transfer protein OS=Mus musculus GN=Pltp PE=1 SV=1	1	0	Others
Ulk1	Q3UFT4	Putative uncharacterized protein OS=Mus musculus GN=Ulk1 PE=2 SV=1	1	0	Cytoplasmic
Trappc12	Q3UGE1	Putative uncharacterized protein OS=Mus musculus GN=Trappc12 PE=2 SV=1	1	0	Nuclear
Btrc	Q3ULA2	F-box/WD repeat-containing protein 1A OS=Mus musculus GN=Btrc PE=1 SV=2	1	0	Nuclear
Rc3h1	Q3UT88	Putative uncharacterized protein OS=Mus musculus GN=Rc3h1 PE=2 SV=1	1	0	Cytoplasmic
Fam91a1	Q3UVG3	Protein FAM91A1 OS=Mus musculus GN=Fam91a1 PE=1 SV=1	1	0	Golgi apparatus
Ston1	Q3UW71	Putative uncharacterized protein OS=Mus musculus GN=Ston1 PE=2 SV=1	1	0	Cytoplasmic
Ckap2	Q3V1H1	Cytoskeleton-associated protein 2 OS=Mus musculus GN=Ckap2 PE=1 SV=1	1	0	Cytoplasmic
Phb2	Q3V235	Prohibitin 2 OS=Mus musculus GN=Phb2 PE=1 SV=1	1	0	Nuclear
Bbs1	Q3V3N7	Protein Bbs1 OS=Mus musculus GN=Bbs1 PE=1 SV=1	1	0	Ciliary
Pydc3	Q3V3Q4	Pyrin domain-containing protein 3 OS=Mus musculus GN=Pydc3 PE=2 SV=1	1	0	Nuclear
Spag6l	Q497N2	Sperm associated antigen 6 OS=Mus musculus GN=Spag6l PE=1 SV=1	1	0	Ciliary
Gas8	Q49MD7	Growth arrest specific 8 OS=Mus musculus GN=Gas8 PE=2 SV=1	1	0	Ciliary
Ero1l	Q4FJZ3	Ero1l protein OS=Mus musculus GN=Ero1l PE=2 SV=1	1	0	Endoplasmic reticulum
Ppa1	Q4FK49	Pyp protein OS=Mus musculus GN=Ppa1 PE=1 SV=1	1	0	Cytoplasmic
Prune2	Q52KR3	Protein prune homolog 2 OS=Mus musculus GN=Prune2 PE=1 SV=2	1	0	Cytoplasmic
Cdk5	Q543F6	Cyclin-dependent kinase 5, isoform CRA_c OS=Mus musculus GN=Cdk5 PE=1 SV=1	1	0	Centriole-related
Hook3	Q5BKS5	Hook homolog 3 (Drosophila) OS=Mus musculus GN=Hook3 PE=2 SV=1	1	0	Golgi apparatus
Acsl6	Q5F2D0	Putative uncharacterized protein OS=Mus musculus GN=Acsl6 PE=2 SV=1	1	0	Others
Cyfip2	Q5SQX6	Cytoplasmic FMR1-interacting protein 2 OS=Mus musculus GN=Cyfip2 PE=1 SV=2	1	0	Cytoplasmic
Specc1	Q5SXY1	Cytospin-B OS=Mus musculus GN=Specc1 PE=1 SV=2	1	0	Cytoskeletal
Hnrnpd	Q60668	Heterogeneous nuclear ribonucleoprotein D0 OS=Mus musculus GN=Hnrnpd PE=1 SV=2	1	0	Nuclear
Kpna1	Q60960	Importin subunit alpha-5 OS=Mus musculus GN=Kpna1 PE=1 SV=2	1	0	Nuclear
Spa17	Q62252	Sperm surface protein Sp17 OS=Mus musculus GN=Spa17 PE=1 SV=1	1	0	Ciliary
Ift52	Q62559	Intraflagellar transport protein 52 homolog OS=Mus musculus GN=Ift52 PE=1 SV=2	1	0	Centriole-related
Plk4	Q64702	Serine/threonine-protein kinase PLK4 OS=Mus musculus GN=Plk4 PE=1 SV=2	1	0	Centriole-related
Kiaa1549	Q68FD9	UPF0606 protein KIAA1549 OS=Mus musculus GN=Kiaa1549 PE=1 SV=3	1	0	Plasma membrane
Kiaa1841	Q68FF0	Uncharacterized protein KIAA1841 OS=Mus musculus GN=Kiaa1841 PE=1 SV=2	1	0	Unknown
Exoc4	Q69ZD1	MKIAA1699 protein (Fragment) OS=Mus musculus GN=Exoc4 PE=2 SV=1	1	0	Centriole-related
Stk36	Q69ZM6	Serine/threonine-protein kinase 36 OS=Mus musculus GN=Stk36 PE=1 SV=3	1	0	Cytoplasmic
Sgpl1	Q69ZN1	MKIAA1252 protein (Fragment) OS=Mus musculus GN=Sgpl1 PE=2 SV=1	1	0	Endoplasmic reticulum
mKIAA1021	Q69ZT0	Phospholipid-transporting ATPase (Fragment) OS=Mus musculus GN=mKIAA1021 PE=3 SV=2	1	0	Cytoplasmic
Cep170	Q6A065	Centrosomal protein of 170 kDa OS=Mus musculus GN=Cep170 PE=1 SV=2	1	0	Centriole-related
Larp4b	Q6A0A2	La-related protein 4B OS=Mus musculus GN=Larp4b PE=1 SV=2	1	0	Cytoplasmic
Rab21	Q6A0C7	MKIAA0118 protein (Fragment) OS=Mus musculus GN=Rab21 PE=2 SV=1	1	0	Cytoplasmic
Tubg1	Q6F4J1	Tubulin gamma chain OS=Mus musculus GN=Tubg1 PE=1 SV=1	1	0	Centriole-related
Nomo1	Q6GQT9	Nodal modulator 1 OS=Mus musculus GN=Nomo1 PE=1 SV=1	1	0	Endoplasmic reticulum
Cep70	Q6IQY5	Centrosomal protein of 70 kDa OS=Mus musculus GN=Cep70 PE=2 SV=1	1	0	Centriole-related
Cep78	Q6IRU7	Centrosomal protein of 78 kDa OS=Mus musculus GN=Cep78 PE=2 SV=1	1	0	Centriole-related
Mvb12b	Q6KAU4	Multivesicular body subunit 12B OS=Mus musculus GN=Mvb12b PE=1 SV=2	1	0	Others
Rragb	Q6NTA4	Ras-related GTP-binding protein B OS=Mus musculus GN=Rragb PE=1 SV=1	1	0	Cytoplasmic
Haus6	Q6NV99	Protein Haus6 OS=Mus musculus GN=Haus6 PE=1 SV=1	1	0	Centriole-related
Soga3	Q6NZL0	Protein SOGA3 OS=Mus musculus GN=Soga3 PE=1 SV=2	1	0	Others
Snrnp200	Q6P4T2	U5 small nuclear ribonucleoprotein 200 kDa helicase OS=Mus musculus GN=Snrnp200 PE=1 SV=1	1	0	Nuclear
Abcf1	Q6P542	ATP-binding cassette sub-family F member 1 OS=Mus musculus GN=Abcf1 PE=1 SV=1	1	0	Nuclear
Xpo1	Q6P5F9	Exportin-1 OS=Mus musculus GN=Xpo1 PE=1 SV=1	1	0	Nuclear
Caskin1	Q6P9K8	Caskin-1 OS=Mus musculus GN=Caskin1 PE=1 SV=2	1	0	Cytoplasmic
Fkbp15	Q6P9Q6	FK506-binding protein 15 OS=Mus musculus GN=Fkbp15 PE=1 SV=2	1	0	Cytoplasmic
Mtss1l	Q6P9S0	MTSS1-like protein OS=Mus musculus GN=Mtss1l PE=1 SV=1	1	0	Cytoplasmic
Sec11a	Q6PET3	Signal peptidase complex catalytic subunit SEC11 (Fragment) OS=Mus musculus GN=Sec11a PE=2 SV=1	1	0	Endoplasmic reticulum
Ccdc57	Q6PHN1	Coiled-coil domain-containing protein 57 OS=Mus musculus GN=Ccdc57 PE=1 SV=1	1	0	Centriole-related
Fam120b	Q6RI63	Constitutive coactivator of peroxisome proliferator-activated receptor gamma OS=Mus musculus GN=Fam120b PE=1 SV=1	1	0	Nuclear
Rangap1	Q6ZPH4	MKIAA1835 protein (Fragment) OS=Mus musculus GN=Rangap1 PE=2 SV=1	1	0	Nuclear
Smpd4	Q6ZPR5	Sphingomyelin phosphodiesterase 4 OS=Mus musculus GN=Smpd4 PE=1 SV=2	1	0	Nuclear
Cnot1	Q6ZQ08	CCR4-NOT transcription complex subunit 1 OS=Mus musculus GN=Cnot1 PE=1 SV=2	1	0	Nuclear
Rab11fip5	Q6ZQ33	MKIAA0857 protein (Fragment) OS=Mus musculus GN=Rab11fip5 PE=2 SV=1	1	0	Cytoplasmic
Matr3	Q6ZQ61	MCG121979, isoform CRA_c (Fragment) OS=Mus musculus GN=Matr3 PE=2 SV=1	1	0	Nuclear
Tecpr2	Q6ZQE1	MKIAA0297 protein (Fragment) OS=Mus musculus GN=Tecpr2 PE=2 SV=1	1	0	Others
Dpy19l3	Q71B07	Probable C-mannosyltransferase DPY19L3 OS=Mus musculus GN=Dpy19l3 PE=2 SV=2	1	0	Others
Methig1	Q76I26	Protein Methig1 OS=Mus musculus GN=Methig1 PE=2 SV=1	1	0	Unknown
Klc1	Q7M6Z6	Kinesin light chain 1T (Fragment) OS=Mus musculus GN=Klc1 PE=2 SV=1	1	0	Cytoskeletal
Tom1l1	Q7TNI6	Jerry protein OS=Mus musculus GN=Tom1l1 PE=2 SV=1	1	0	Others
Wasl	Q7TPN5	Wiskott-Aldrich syndrome-like (Human) OS=Mus musculus GN=Wasl PE=2 SV=1	1	0	Cytoskeletal
Slc25a20	Q7TPW6	Solute carrier family 25 (Mitochondrial carnitine/acylcarnitine translocase), member 20 OS=Mus musculus GN=Slc25a20 PE=2 SV=1	1	0	Mitochondrial
Srl	Q7TQ48	Sarcalumenin OS=Mus musculus GN=Srl PE=1 SV=1	1	0	Endoplasmic reticulum
Ckap2l	Q7TS74	Cytoskeleton-associated protein 2-like OS=Mus musculus GN=Ckap2l PE=1 SV=1	1	0	Cytoskeletal
Arhgef17	Q80U35	Rho guanine nucleotide exchange factor 17 OS=Mus musculus GN=Arhgef17 PE=1 SV=2	1	0	Cytoplasmic
Crb2	Q80YA8	Protein crumbs homolog 2 OS=Mus musculus GN=Crb2 PE=2 SV=3	1	0	Plasma membrane
Grwd1	Q810D6	Glutamate-rich WD repeat-containing protein 1 OS=Mus musculus GN=Grwd1 PE=1 SV=2	1	0	Nuclear
Tnpo1	Q8BFY9	Transportin-1 OS=Mus musculus GN=Tnpo1 PE=1 SV=2	1	0	Nuclear
Cpt1c	Q8BGD5	Carnitine O-palmitoyltransferase 1, brain isoform OS=Mus musculus GN=Cpt1c PE=1 SV=1	1	0	Others
Echs1	Q8BH95	Enoyl-CoA hydratase, mitochondrial OS=Mus musculus GN=Echs1 PE=1 SV=1	1	0	Mitochondrial
Dcakd	Q8BHC4	Dephospho-CoA kinase domain-containing protein OS=Mus musculus GN=Dcakd PE=1 SV=1	1	0	Mitochondrial
Txlng	Q8BHN1	Gamma-taxilin OS=Mus musculus GN=Txlng PE=1 SV=1	1	0	Nuclear
Marf1	Q8BJ34	Meiosis arrest female protein 1 OS=Mus musculus GN=Marf1 PE=1 SV=3	1	0	Others
Srp68	Q8BMA6	Signal recognition particle subunit SRP68 OS=Mus musculus GN=Srp68 PE=1 SV=2	1	0	Nuclear
Cep85	Q8BMK0	Centrosomal protein of 85 kDa OS=Mus musculus GN=Cep85 PE=1 SV=2	1	0	Centriole-related
Taf15	Q8BQ46	Protein Taf15 OS=Mus musculus GN=Taf15 PE=1 SV=1	1	0	Nuclear
Tmem209	Q8BRG8	Transmembrane protein 209 OS=Mus musculus GN=Tmem209 PE=2 SV=1	1	0	Others
Srrm2	Q8BTI8	Serine/arginine repetitive matrix protein 2 OS=Mus musculus GN=Srrm2 PE=1 SV=3	1	0	Nuclear
Pak4	Q8BTW9	Serine/threonine-protein kinase PAK 4 OS=Mus musculus GN=Pak4 PE=1 SV=1	1	0	Cytoplasmic
Lrch3	Q8BVU0	Leucine-rich repeat and calponin homology domain-containing protein 3 OS=Mus musculus GN=Lrch3 PE=1 SV=3	1	0	Cytoplasmic
Ttc12	Q8BW49	Tetratricopeptide repeat protein 12 OS=Mus musculus GN=Ttc12 PE=1 SV=1	1	0	Centriole-related
Tor1aip2	Q8BYU6	Torsin-1A-interacting protein 2 OS=Mus musculus GN=Tor1aip2 PE=1 SV=1	1	0	Endoplasmic reticulum
Bbs4	Q8C1Z7	Bardet-Biedl syndrome 4 protein homolog OS=Mus musculus GN=Bbs4 PE=1 SV=1	1	0	Ciliary
Wdr26	Q8C6G8	WD repeat-containing protein 26 OS=Mus musculus GN=Wdr26 PE=1 SV=3	1	0	Cytoplasmic
Wdr60	Q8C761	WD repeat-containing protein 60 OS=Mus musculus GN=Wdr60 PE=1 SV=1	1	0	Ciliary
Micu2	Q8CD10	Calcium uptake protein 2, mitochondrial OS=Mus musculus GN=Micu2 PE=1 SV=2	1	0	Mitochondrial
Ttll5	Q8CHB8	Tubulin polyglutamylase TTLL5 OS=Mus musculus GN=Ttll5 PE=2 SV=3	1	0	Centriole-related
Mboat7	Q8CHK3	Lysophospholipid acyltransferase 7 OS=Mus musculus GN=Mboat7 PE=1 SV=1	1	0	Endoplasmic reticulum
N/A	Q8CI29	Putative uncharacterized protein (Fragment) OS=Mus musculus PE=2 SV=1	1	0	Unknown
Ints4	Q8CIM8	Integrator complex subunit 4 OS=Mus musculus GN=Ints4 PE=1 SV=1	1	0	Nuclear
Poc1a	Q8JZX3	POC1 centriolar protein homolog A OS=Mus musculus GN=Poc1a PE=2 SV=2	1	0	Centriole-related
Cc2d1a	Q8K1A6	Coiled-coil and C2 domain-containing protein 1A OS=Mus musculus GN=Cc2d1a PE=1 SV=2	1	0	Centriole-related
Colgalt1	Q8K297	Procollagen galactosyltransferase 1 OS=Mus musculus GN=Colgalt1 PE=1 SV=2	1	0	Endoplasmic reticulum
Atat1	Q8K341	Alpha-tubulin N-acetyltransferase 1 OS=Mus musculus GN=Atat1 PE=1 SV=1	1	0	Cytoskeletal
Agpat4	Q8K4X7	1-acyl-sn-glycerol-3-phosphate acyltransferase delta OS=Mus musculus GN=Agpat4 PE=1 SV=1	1	0	Endoplasmic reticulum
Haus3	Q8QZX2	HAUS augmin-like complex subunit 3 OS=Mus musculus GN=Haus3 PE=1 SV=1	1	0	Centriole-related
Slc25a42	Q8R0Y8	Mitochondrial coenzyme A transporter SLC25A42 OS=Mus musculus GN=Slc25a42 PE=1 SV=1	1	0	Mitochondrial
Ap3m2	Q8R2R9	AP-3 complex subunit mu-2 OS=Mus musculus GN=Ap3m2 PE=1 SV=1	1	0	Golgi apparatus
Wipi1	Q8R3E3	WD repeat domain phosphoinositide-interacting protein 1 OS=Mus musculus GN=Wipi1 PE=1 SV=1	1	0	Others
Bbx	Q8VBW5	HMG box transcription factor BBX OS=Mus musculus GN=Bbx PE=1 SV=2	1	0	Nuclear
Olfr61	Q8VGM2	Olfactory receptor OS=Mus musculus GN=Olfr61 PE=2 SV=1	1	0	Plasma membrane
Amot	Q8VHG2	Angiomotin OS=Mus musculus GN=Amot PE=1 SV=3	1	0	Cytoskeletal
Poldip2	Q91VA6	Polymerase delta-interacting protein 2 OS=Mus musculus GN=Poldip2 PE=1 SV=1	1	0	Nuclear
Tcirg1	Q91W06	V-type proton ATPase subunit a OS=Mus musculus GN=Tcirg1 PE=2 SV=1	1	0	Plasma membrane
Nt5dc2	Q91X76	5'-nucleotidase domain containing 2 OS=Mus musculus GN=Nt5dc2 PE=1 SV=1	1	0	Unknown
Txnip	Q91X82	Txnip protein OS=Mus musculus GN=Txnip PE=2 SV=1	1	0	Cytoplasmic
Atl3	Q91YH5	Atlastin-3 OS=Mus musculus GN=Atl3 PE=1 SV=1	1	0	Endoplasmic reticulum
Fcrls	Q91YK7	Fc receptor-like S, scavenger receptor OS=Mus musculus GN=Fcrls PE=2 SV=1	1	0	Others
Mia2	Q91ZV0	Melanoma inhibitory activity protein 2 OS=Mus musculus GN=Mia2 PE=1 SV=3	1	0	Endoplasmic reticulum
Stoml2	Q99JB2	Stomatin-like protein 2, mitochondrial OS=Mus musculus GN=Stoml2 PE=1 SV=1	1	0	Plasma membrane
Cyp4f15	Q99N18	Cytochrome P450 CYP4F15 OS=Mus musculus GN=Cyp4f15 PE=1 SV=1	1	0	Unknown
Dhx30	Q99PU8	Putative ATP-dependent RNA helicase DHX30 OS=Mus musculus GN=Dhx30 PE=1 SV=1	1	0	Cytoplasmic
Tmem14c	Q9CQN6	Transmembrane protein 14C OS=Mus musculus GN=Tmem14c PE=1 SV=1	1	0	Mitochondrial
Chchd3	Q9CRB9	MICOS complex subunit Mic19 OS=Mus musculus GN=Chchd3 PE=1 SV=1	1	0	Mitochondrial
Pmpcb	Q9CXT8	Mitochondrial-processing peptidase subunit beta OS=Mus musculus GN=Pmpcb PE=1 SV=1	1	0	Mitochondrial
Cep97	Q9CZ62	Centrosomal protein of 97 kDa OS=Mus musculus GN=Cep97 PE=1 SV=1	1	0	Centriole-related
Elp3	Q9CZX0	Elongator complex protein 3 OS=Mus musculus GN=Elp3 PE=1 SV=1	1	0	Cytoplasmic
Cep89	Q9CZX2	Centrosomal protein of 89 kDa OS=Mus musculus GN=Cep89 PE=1 SV=1	1	0	Centriole-related
Cfap57	Q9D180	Cilia- and flagella-associated protein 57 OS=Mus musculus GN=Cfap57 PE=1 SV=3	1	0	Unknown
Exoc2	Q9D4H1	Exocyst complex component 2 OS=Mus musculus GN=Exoc2 PE=1 SV=1	1	0	Centriole-related
Ndufv2	Q9D6J6	NADH dehydrogenase [ubiquinone] flavoprotein 2, mitochondrial OS=Mus musculus GN=Ndufv2 PE=1 SV=2	1	0	Mitochondrial
Ift46	Q9DB07	Intraflagellar transport protein 46 homolog OS=Mus musculus GN=Ift46 PE=1 SV=1	1	0	Ciliary
Dnajc10	Q9DC23	DnaJ homolog subfamily C member 10 OS=Mus musculus GN=Dnajc10 PE=1 SV=2	1	0	Endoplasmic reticulum
Paics	Q9DCL9	Multifunctional protein ADE2 OS=Mus musculus GN=Paics PE=1 SV=4	1	0	Cytoplasmic
Ppib	Q9DCY1	Peptidyl-prolyl cis-trans isomerase OS=Mus musculus GN=Ppib PE=1 SV=1	1	0	Endoplasmic reticulum
Sacm1l	Q9EP69	Phosphatidylinositide phosphatase SAC1 OS=Mus musculus GN=Sacm1l PE=1 SV=1	1	0	Endoplasmic reticulum
Ndel1	Q9ERR1	Nuclear distribution protein nudE-like 1 OS=Mus musculus GN=Ndel1 PE=1 SV=2	1	0	Centriole-related
Ctsz	Q9ES94	Cathepsin Z OS=Mus musculus GN=Ctsz PE=2 SV=1	1	0	Others
Ccdc22	Q9JIG7	Coiled-coil domain-containing protein 22 OS=Mus musculus GN=Ccdc22 PE=1 SV=1	1	0	Others
Add3	Q9QYB5	Gamma-adducin OS=Mus musculus GN=Add3 PE=1 SV=2	1	0	Cytoskeletal
Qki	Q9QYS9	Protein quaking OS=Mus musculus GN=Qki PE=1 SV=1	1	0	Nuclear
Arpc1a	Q9R0Q6	Actin-related protein 2/3 complex subunit 1A OS=Mus musculus GN=Arpc1a PE=1 SV=1	1	0	Cytoskeletal
Acot9	Q9R0X4	Acyl-coenzyme A thioesterase 9, mitochondrial OS=Mus musculus GN=Acot9 PE=1 SV=1	1	0	Mitochondrial
Tekt1	Q9Z285	Tektin OS=Mus musculus GN=Tekt1 PE=2 SV=1	1	0	Cytoskeletal
Suclg2	Q9Z2I8	Succinate--CoA ligase [GDP-forming] subunit beta, mitochondrial OS=Mus musculus GN=Suclg2 PE=1 SV=3	1	0	Mitochondrial
Dst	S4R1P5	Dystonin OS=Mus musculus GN=Dst PE=1 SV=1	1	0	Cytoskeletal
Camsap3	U5LGR7	Marshalin-La transcript variant 1 OS=Mus musculus GN=Camsap3 PE=2 SV=1	1	0	Cytoskeletal
Myo6	V9GX76	Unconventional myosin-VI OS=Mus musculus GN=Myo6 PE=1 SV=1	1	0	Cytoplasmic
Arfgap1	V9GXM1	ADP-ribosylation factor GTPase-activating protein 1 OS=Mus musculus GN=Arfgap1 PE=1 SV=1	1	0	Golgi apparatus
Gm39773	W8R375	Lipocalin 16 OS=Mus musculus GN=Gm39773 PE=2 SV=1	1	0	Unknown
Fam175b	Z4YJY0	BRISC complex subunit Abro1 OS=Mus musculus GN=Fam175b PE=1 SV=1	1	0	Cytoplasmic
Pcm1	B2RSW8	Pericentriolar material 1 OS=Mus musculus GN=Pcm1 PE=2 SV=1	37	2	Centriole-related
Cspp1	B2RX88	Centriole-related and spindle pole associated protein 1 OS=Mus musculus GN=Cspp1 PE=1 SV=2	11	1	Centriole-related
Ccdc39	Q9D5Y1	Coiled-coil domain-containing protein 39 OS=Mus musculus GN=Ccdc39 PE=1 SV=1	17	2	Ciliary
Ccdc13	D3YV10	Coiled-coil domain-containing protein 13 OS=Mus musculus GN=Ccdc13 PE=1 SV=1	8	1	Centriole-related
Crocc2	F6XLV1	Protein Crocc2 OS=Mus musculus GN=Crocc2 PE=1 SV=2	20	3	Centriole-related
Purb	O35295	Transcriptional activator protein Pur-beta OS=Mus musculus GN=Purb PE=1 SV=3	6	1	Nuclear
Ccdc157	Q5SPX1	Coiled-coil domain-containing protein 157 OS=Mus musculus GN=Ccdc157 PE=1 SV=1	6	1	Unknown
Mprip	Q5SWZ5	Myosin phosphatase Rho-interacting protein OS=Mus musculus GN=Mprip PE=1 SV=1	6	1	Cytoskeletal
Syne1	Q6ZWR6	Nesprin-1 OS=Mus musculus GN=Syne1 PE=1 SV=2	6	1	Cytoplasmic
Rpgrip1l	Q8CG73	Protein fantom OS=Mus musculus GN=Rpgrip1l PE=1 SV=2	6	1	Centriole-related
Uggt1	Q6P5E4	UDP-glucose:glycoprotein glucosyltransferase 1 OS=Mus musculus GN=Uggt1 PE=1 SV=4	11	2	Endoplasmic reticulum
Hyou1	Q9JKR6	Hypoxia up-regulated protein 1 OS=Mus musculus GN=Hyou1 PE=1 SV=1	11	2	Endoplasmic reticulum
Ccdc151	A0A0R4J1K3	Coiled-coil domain-containing protein 151 OS=Mus musculus GN=Ccdc151 PE=1 SV=1	10	2	Centriole-related
Tpgs1	B2RRP1	Gene trap ROSA b-geo 22 OS=Mus musculus GN=Tpgs1 PE=1 SV=1	10	2	Ciliary
Rps2	D3YWJ3	40S ribosomal protein S2 OS=Mus musculus GN=Rps2 PE=1 SV=1	5	1	Cytosol
Spice1	Q8C804	Spindle and centriole-associated protein 1 OS=Mus musculus GN=Spice1 PE=1 SV=2	13	3	Centriole-related
Pcnt	F8VPV0	Pericentrin OS=Mus musculus GN=Pcnt PE=1 SV=1	12	3	Centriole-related
Ccdc114	Q3UX62	Coiled-coil domain-containing protein 114 OS=Mus musculus GN=Ccdc114 PE=2 SV=1	12	3	Ciliary
Cdh2	P15116	Cadherin-2 OS=Mus musculus GN=Cdh2 PE=1 SV=2	4	1	Plasma membrane
Cdc42	P60766	Cell division control protein 42 homolog OS=Mus musculus GN=Cdc42 PE=1 SV=2	4	1	Centriole-related
Kifap3	P70188	Kinesin-associated protein 3 OS=Mus musculus GN=Kifap3 PE=1 SV=1	4	1	Centriole-related
Atp6v1c1	Q3TG21	Putative uncharacterized protein OS=Mus musculus GN=Atp6v1c1 PE=2 SV=1	4	1	Plasma membrane
Txlna	Q6PAM1	Alpha-taxilin OS=Mus musculus GN=Txlna PE=1 SV=1	4	1	Unknown
Cand1	Q6ZQ38	Cullin-associated NEDD8-dissociated protein 1 OS=Mus musculus GN=Cand1 PE=1 SV=2	4	1	Cytoplasmic
Akap9	Q70FJ1	A-kinase anchor protein 9 OS=Mus musculus GN=Akap9 PE=1 SV=2	4	1	Centriole-related
Hacd3	Q8K2C9	Very-long-chain (3R)-3-hydroxyacyl-CoA dehydratase 3 OS=Mus musculus GN=Hacd3 PE=1 SV=2	4	1	Endoplasmic reticulum
Tardbp	Q921F2	TAR DNA-binding protein 43 OS=Mus musculus GN=Tardbp PE=1 SV=1	4	1	Nuclear
Aco2	Q99KI0	Aconitate hydratase, mitochondrial OS=Mus musculus GN=Aco2 PE=1 SV=1	4	1	Mitochondrial
Ndufa10	Q99LC3	NADH dehydrogenase [ubiquinone] 1 alpha subcomplex subunit 10, mitochondrial OS=Mus musculus GN=Ndufa10 PE=1 SV=1	4	1	Mitochondrial
Canx	Q3TXE5	Putative uncharacterized protein OS=Mus musculus GN=Canx PE=2 SV=1	11	3	Endoplasmic reticulum
Cep120	Q7TSG1	Centrosomal protein of 120 kDa OS=Mus musculus GN=Cep120 PE=1 SV=1	11	3	Centriole-related
Pibf1	E9Q6K3	Protein Pibf1 OS=Mus musculus GN=Pibf1 PE=1 SV=1	14	4	Centriole-related
Rpl9-ps6	A0A140T8T4	Protein Rpl9-ps6 OS=Mus musculus GN=Rpl9-ps6 PE=4 SV=1	7	2	Cytoplasmic
Ptpn13	Q64512	Tyrosine-protein phosphatase non-receptor type 13 OS=Mus musculus GN=Ptpn13 PE=1 SV=2	7	2	Nuclear
Crocc	Q8CJ40	Rootletin OS=Mus musculus GN=Crocc PE=1 SV=2	10	3	Centriole-related
Myh10	Q3UH59	Myosin-10 OS=Mus musculus GN=Myh10 PE=1 SV=1	16	5	Cytoskeletal
Wdr35	Q8BND3	WD repeat-containing protein 35 OS=Mus musculus GN=Wdr35 PE=1 SV=3	9	3	Centriole-related
Idh2	P54071	Isocitrate dehydrogenase [NADP], mitochondrial OS=Mus musculus GN=Idh2 PE=1 SV=3	6	2	Mitochondrial
Tchp	Q3TVW5	Trichoplein keratin filament-binding protein OS=Mus musculus GN=Tchp PE=1 SV=2	6	2	Centriole-related
Ddx5	Q3V0Z8	Putative uncharacterized protein (Fragment) OS=Mus musculus GN=Ddx5 PE=2 SV=1	6	2	Nuclear
Lmo7	A0T1J8	LIM domain only 7 OS=Mus musculus GN=Lmo7 PE=2 SV=1	3	1	Plasma membrane
Ofd1	A2AEG2	Oral-facial-digital syndrome 1 gene homolog (Human) OS=Mus musculus GN=Ofd1 PE=1 SV=1	3	1	Centriole-related
Ift57	B2RQZ0	Intraflagellar transport 57 homolog (Chlamydomonas) OS=Mus musculus GN=Ift57 PE=2 SV=1	3	1	Centriole-related
Gm10036	E9PYL9	Protein Gm10036 OS=Mus musculus GN=Gm10036 PE=3 SV=1	3	1	Unknown
Ccdc191	J3QQ27	Protein Ccdc191 OS=Mus musculus GN=Ccdc191 PE=1 SV=1	3	1	Unknown
Pura	P42669	Transcriptional activator protein Pur-alpha OS=Mus musculus GN=Pura PE=1 SV=1	3	1	Nuclear
Rpl5	P47962	60S ribosomal protein L5 OS=Mus musculus GN=Rpl5 PE=1 SV=3	3	1	Nuclear
Atp6v1e1	P50518	V-type proton ATPase subunit E 1 OS=Mus musculus GN=Atp6v1e1 PE=1 SV=2	3	1	Mitochondrial
Esyt2	Q3TZZ7	Extended synaptotagmin-2 OS=Mus musculus GN=Esyt2 PE=1 SV=1	3	1	Endoplasmic reticulum
Spata6	Q3U6K5	Spermatogenesis-associated protein 6 OS=Mus musculus GN=Spata6 PE=1 SV=2	3	1	Ciliary
Fam188b	Q3UQI9	Probable ubiquitin carboxyl-terminal hydrolase FAM188B OS=Mus musculus GN=Fam188b PE=1 SV=1	3	1	Unknown
Ptpn23	Q6PB44	Tyrosine-protein phosphatase non-receptor type 23 OS=Mus musculus GN=Ptpn23 PE=1 SV=2	3	1	Ciliary
Nup93	Q8BJ71	Nuclear pore complex protein Nup93 OS=Mus musculus GN=Nup93 PE=1 SV=1	3	1	Nuclear
LOC665622	Q921L4	Histone H2B OS=Mus musculus GN=LOC665622 PE=2 SV=1	3	1	Nuclear
Slc25a11	Q9CR62	Mitochondrial 2-oxoglutarate/malate carrier protein OS=Mus musculus GN=Slc25a11 PE=1 SV=3	3	1	Mitochondrial
Arhgap21	B7ZCJ1	Rho GTPase-activating protein 21 OS=Mus musculus GN=Arhgap21 PE=1 SV=1	8	3	Golgi apparatus
Mdm1	B7ZMS8	Mdm1 protein OS=Mus musculus GN=Mdm1 PE=2 SV=1	8	3	Centriole-related
Rpn2	Q3U505	Putative uncharacterized protein (Fragment) OS=Mus musculus GN=Rpn2 PE=2 SV=1	8	3	Endoplasmic reticulum
Ap2b1	Q5SWR1	AP complex subunit beta OS=Mus musculus GN=Ap2b1 PE=2 SV=1	13	5	Plasma membrane
Ap2a1	P17426	AP-2 complex subunit alpha-1 OS=Mus musculus GN=Ap2a1 PE=1 SV=1	5	2	Plasma membrane
Hk1	P17710	Hexokinase-1 OS=Mus musculus GN=Hk1 PE=1 SV=3	5	2	Cytoplasmic
Ptgs1	P22437	Prostaglandin G/H synthase 1 OS=Mus musculus GN=Ptgs1 PE=1 SV=1	5	2	Endoplasmic reticulum
Stom	P54116	Erythrocyte band 7 integral membrane protein OS=Mus musculus GN=Stom PE=1 SV=3	5	2	Golgi apparatus
Actr1a	P61164	Alpha-centractin OS=Mus musculus GN=Actr1a PE=1 SV=1	5	2	Centriole-related
Rps7	P62082	40S ribosomal protein S7 OS=Mus musculus GN=Rps7 PE=2 SV=1	5	2	Cytoplasmic
Trap1	Q3TK29	Putative uncharacterized protein OS=Mus musculus GN=Trap1 PE=2 SV=1	5	2	Mitochondrial
Pnpla6	Q3TRM4	Neuropathy target esterase OS=Mus musculus GN=Pnpla6 PE=1 SV=2	5	2	endoplasmic reticulum
Kif27	Q7M6Z4	Kinesin-like protein KIF27 OS=Mus musculus GN=Kif27 PE=1 SV=1	5	2	Ciliary
Sfxn3	Q91V61	Sideroflexin-3 OS=Mus musculus GN=Sfxn3 PE=1 SV=1	5	2	Mitochondrial
Slc25a10	Q9QZD8	Mitochondrial dicarboxylate carrier OS=Mus musculus GN=Slc25a10 PE=1 SV=2	5	2	Mitochondrial
Cct4	P80315	T-complex protein 1 subunit delta OS=Mus musculus GN=Cct4 PE=1 SV=3	7	3	Centriole-related
Cntrob	Q8CB62	Centrobin OS=Mus musculus GN=Cntrob PE=2 SV=2	7	3	Centriole-related
Dzank1	B2RUH8	6330439K17Rik protein OS=Mus musculus GN=Dzank1 PE=2 SV=1	9	4	Unknown
Pfkp	Q8C605	ATP-dependent 6-phosphofructokinase OS=Mus musculus GN=Pfkp PE=1 SV=1	9	4	Cytoplasmic
Erlin2	Q8BFZ9	Erlin-2 OS=Mus musculus GN=Erlin2 PE=1 SV=1	11	5	Endoplasmic reticulum
Cdk5rap2/Cep215	Q0VGR5	CDK5 regulatory subunit associated protein 2 OS=Mus musculus GN=Cdk5rap2 PE=2 SV=1	16	8	Centriole-related
Atp2a2	Q5DTI2	ATPase, Ca++ transporting, cardiac muscle, slow twitch 2, isoform CRA_b (Fragment) OS=Mus musculus GN=Atp2a2 PE=2 SV=1	16	8	Endoplasmic reticulum
Plekha7	A0A0U1RPA0	Pleckstrin homology domain-containing family A member 7 (Fragment) OS=Mus musculus GN=Plekha7 PE=1 SV=1	8	4	Centriole-related
Clasp2	B9EJA4	Clasp2 protein OS=Mus musculus GN=Clasp2 PE=2 SV=1	6	3	Centriole-related
Cep350	E9Q309	Protein Cep350 OS=Mus musculus GN=Cep350 PE=1 SV=1	6	3	Centriole-related
Ktn1	F8VQC7	Kinectin OS=Mus musculus GN=Ktn1 PE=1 SV=1	6	3	Endoplasmic reticulum
Ldhb	P16125	L-lactate dehydrogenase B chain OS=Mus musculus GN=Ldhb PE=1 SV=2	6	3	Cytoplasmic
Slc16a1	P53986	Monocarboxylate transporter 1 OS=Mus musculus GN=Slc16a1 PE=1 SV=1	6	3	Plasma membrane
Ckap5	A2AGT5	Cytoskeleton-associated protein 5 OS=Mus musculus GN=Ckap5 PE=1 SV=1	4	2	Centriole-related
Pdcd6	P12815	Programmed cell death protein 6 OS=Mus musculus GN=Pdcd6 PE=1 SV=2	4	2	Cytoplasmic
Gnl1	P36916	Guanine nucleotide-binding protein-like 1 OS=Mus musculus GN=Gnl1 PE=1 SV=4	4	2	Unknown
Slc27a1	Q60714	Long-chain fatty acid transport protein 1 OS=Mus musculus GN=Slc27a1 PE=1 SV=1	4	2	Plasma membrane
Tmpo	Q61033	Lamina-associated polypeptide 2, isoforms alpha/zeta OS=Mus musculus GN=Tmpo PE=1 SV=4	4	2	Nuclear
Actr1b	Q8R5C5	Beta-centractin OS=Mus musculus GN=Actr1b PE=1 SV=1	4	2	Centriole-related
Abhd12	Q99LR1	Monoacylglycerol lipase ABHD12 OS=Mus musculus GN=Abhd12 PE=1 SV=2	4	2	Mitochondrial
Cep41	Q99NF3	Centrosomal protein of 41 kDa OS=Mus musculus GN=Cep41 PE=1 SV=1	4	2	Centriole-related
Timm50	Q9D880	Mitochondrial import inner membrane translocase subunit TIM50 OS=Mus musculus GN=Timm50 PE=1 SV=1	4	2	Mitochondrial
Acbd3	A0A0R4J079	Acyl-Coenzyme A binding domain containing 3, isoform CRA_b OS=Mus musculus GN=Acbd3 PE=1 SV=1	2	1	Golgi apparatus
Kctd12	A0A0R4J2B2	BTB/POZ domain-containing protein KCTD12 OS=Mus musculus GN=Kctd12 PE=1 SV=1	2	1	Plasma membrane
Rpl23a-ps3	A0A140T8M7	Protein Rpl23a-ps3 OS=Mus musculus GN=Rpl23a-ps3 PE=3 SV=1	2	1	Unknown
Emc1	A1L2Z3	C230096C10Rik protein OS=Mus musculus GN=Emc1 PE=2 SV=1	2	1	Others
2610301B20Rik	B1AV75	Protein 2610301B20Rik OS=Mus musculus GN=2610301B20Rik PE=1 SV=1	2	1	Unknown
Efhc1	B2CKC6	EF-hand domain containing 1 OS=Mus musculus GN=Efhc1 PE=1 SV=1	2	1	Centriole-related
Synpo2	B2RY03	Synaptopodin 2 OS=Mus musculus GN=Synpo2 PE=2 SV=1	2	1	Cytoplasmic
Ccdc170	D3YXL0	Protein Ccdc170 OS=Mus musculus GN=Ccdc170 PE=1 SV=1	2	1	Unknown
Csnk1a1	E9PWB2	Casein kinase I isoform alpha OS=Mus musculus GN=Csnk1a1 PE=1 SV=1	2	1	Centriole-related
Kif13b	E9Q4K7	Protein Kif13b OS=Mus musculus GN=Kif13b PE=1 SV=1	2	1	Cytoskeletal
Dnm2	F8WIV5	Dynamin-2 OS=Mus musculus GN=Dnm2 PE=1 SV=2	2	1	Cytoskeletal
Ift88	G3X9Z7	Intraflagellar transport 88 homolog (Chlamydomonas) OS=Mus musculus GN=Ift88 PE=1 SV=1	2	1	Centriole-related
Kifc3	O35231	Kinesin-like protein KIFC3 OS=Mus musculus GN=Kifc3 PE=1 SV=4	2	1	Cytoskeletal
Ap3d1	O54774	AP-3 complex subunit delta-1 OS=Mus musculus GN=Ap3d1 PE=1 SV=1	2	1	Golgi apparatus
Capns1	O88456	Calpain small subunit 1 OS=Mus musculus GN=Capns1 PE=1 SV=1	2	1	Plasma membrane
Itgb1	P09055	Integrin beta-1 OS=Mus musculus GN=Itgb1 PE=1 SV=1	2	1	Plasma membrane
Hist1h1b	P43276	Histone H1.5 OS=Mus musculus GN=Hist1h1b PE=1 SV=2	2	1	Nuclear
Sts	P50427	Steryl-sulfatase OS=Mus musculus GN=Sts PE=1 SV=1	2	1	Endoplasmic reticulum
Rpl10a	P53026	60S ribosomal protein L10a OS=Mus musculus GN=Rpl10a PE=1 SV=3	2	1	Cytosol
Abcd3	P55096	ATP-binding cassette sub-family D member 3 OS=Mus musculus GN=Abcd3 PE=1 SV=2	2	1	Others
Kpnb1	P70168	Importin subunit beta-1 OS=Mus musculus GN=Kpnb1 PE=1 SV=2	2	1	Cytoplasmic
Hnrnpul2	Q00PI9	Heterogeneous nuclear ribonucleoprotein U-like protein 2 OS=Mus musculus GN=Hnrnpul2 PE=1 SV=2	2	1	Nuclear
Hist1h1d	Q149Z9	Histone cluster 1, H1d OS=Mus musculus GN=Hist1h1d PE=1 SV=1	2	1	Nuclear
Rsp6	Q3TL53	40S ribosomal protein S6 OS=Mus musculus PE=2 SV=1	2	1	Cytoplasmic
Pigs	Q3U643	Putative uncharacterized protein OS=Mus musculus GN=Pigs PE=2 SV=1	2	1	Endoplasmic reticulum
Usp19	Q3UJD6	Ubiquitin carboxyl-terminal hydrolase 19 OS=Mus musculus GN=Usp19 PE=1 SV=1	2	1	Endoplasmic reticulum
Dnajc11	Q5U458	DnaJ homolog subfamily C member 11 OS=Mus musculus GN=Dnajc11 PE=1 SV=2	2	1	Mitochondrial
Dbnl	Q62418	Drebrin-like protein OS=Mus musculus GN=Dbnl PE=1 SV=2	2	1	Cytoplasmic
Git1	Q68FF6	ARF GTPase-activating protein GIT1 OS=Mus musculus GN=Git1 PE=1 SV=1	2	1	Cytoplasmic
Mlec	Q6ZQI3	Malectin OS=Mus musculus GN=Mlec PE=1 SV=2	2	1	Endoplasmic reticulum
Enkd1	Q7TSV9	Enkurin domain-containing protein 1 OS=Mus musculus GN=Enkd1 PE=1 SV=1	2	1	Cytoskeletal
Dlat	Q8BMF4	Dihydrolipoyllysine-residue acetyltransferase component of pyruvate dehydrogenase complex, mitochondrial OS=Mus musculus GN=Dlat PE=1 SV=2	2	1	Mitochondrial
Dhx32	Q8BZS9	Putative pre-mRNA-splicing factor ATP-dependent RNA helicase DHX32 OS=Mus musculus GN=Dhx32 PE=1 SV=2	2	1	Mitochondrial
Cep68	Q8C0D9	Centrosomal protein of 68 kDa OS=Mus musculus GN=Cep68 PE=1 SV=2	2	1	Centriole-related
Mavs	Q8VCF0	Mitochondrial antiviral-signaling protein OS=Mus musculus GN=Mavs PE=1 SV=1	2	1	Mitochondrial
Tbc1d19	Q8VDV7	Protein Tbc1d19 OS=Mus musculus GN=Tbc1d19 PE=1 SV=1	2	1	Unknown
Tor1aip1	Q921T2	Torsin-1A-interacting protein 1 OS=Mus musculus GN=Tor1aip1 PE=1 SV=3	2	1	Nuclear
Hadhb	Q99JY0	Trifunctional enzyme subunit beta, mitochondrial OS=Mus musculus GN=Hadhb PE=1 SV=1	2	1	Endoplasmic reticulum
Lsm12	Q9D0R8	Protein LSM12 homolog OS=Mus musculus GN=Lsm12 PE=1 SV=1	2	1	Unknown
Dlst	Q9D2G2	Dihydrolipoyllysine-residue succinyltransferase component of 2-oxoglutarate dehydrogenase complex, mitochondrial OS=Mus musculus GN=Dlst PE=1 SV=1	2	1	Mitochondrial
Ttc25	Q9D4B2	Tetratricopeptide repeat protein 25 OS=Mus musculus GN=Ttc25 PE=1 SV=3	2	1	Ciliary
Haus5	Q9D786	HAUS augmin-like complex subunit 5 OS=Mus musculus GN=Haus5 PE=1 SV=1	2	1	Centriole-related
Cfap45	Q9D9U9	Ccdc19 protein OS=Mus musculus GN=Cfap45 PE=1 SV=1	2	1	Nuclear
Rsph9	Q9D9V4	Radial spoke head protein 9 homolog OS=Mus musculus GN=Rsph9 PE=1 SV=1	2	1	Ciliary
Rps11	Q9DB79	Putative uncharacterized protein OS=Mus musculus GN=Rps11 PE=2 SV=1	2	1	Cytoplasmic
Alg2	Q9DBE8	Alpha-1,3/1,6-mannosyltransferase ALG2 OS=Mus musculus GN=Alg2 PE=1 SV=2	2	1	Plasma membrane
Tmem43	Q9DBS1	Transmembrane protein 43 OS=Mus musculus GN=Tmem43 PE=1 SV=1	2	1	Endoplasmic reticulum
Dpysl5	Q9EQF6	Dihydropyrimidinase-related protein 5 OS=Mus musculus GN=Dpysl5 PE=1 SV=1	2	1	Mitochondrial
Aifm1	Q9Z0X1	Apoptosis-inducing factor 1, mitochondrial OS=Mus musculus GN=Aifm1 PE=1 SV=1	2	1	Mitochondrial
