# Supplementary material for: Fibrogranular materials function as organizers to ensure the fidelity of multiciliary assembly
Source: Nat Commun. 2021 Feb 24;12:1273. doi: 10.1038/s41467-021-21506-8 (PMC7904937; doi:10.1038/s41467-021-21506-8)
Supplement: Supplementary file 10 — Supplementary Data 2 [file 41467_2021_21506_MOESM10_ESM.xlsx]

## Sheet: Sheet1
Supplemenatry Data 2: List of primers used
Plasmid	Insert	GeneBank	Vector	Restriction enzymes for vector digestion	Primer	Sequence (5'->3')
pEGFP-N3-Cetn1	Centrin1	NM_007593	pEGFP-N3	XhoI	Cetn1-XhoI-F	CCGCTCGAGatggcgtccaccttcagga
				EcoRI	Cetn1-EcoRI-R	CGGAATTCCataaaggttggtctttttca
pEGFP-C1-Pcm1	Pcm1	NM_023662	pEGFP-C1	Bglll	Pcm1-BamHI-F	CGGGATCCatggccacaggaggaggtccttttga
				KpnI	Pcm1-KpnI-R	GGGGTACCtcatatactctgggctcccactgttt
pLV-APEX2	APEX2	(Addgene, 66171)	pLV-GFP-C1	NheI	APEX2-NheI-F	tcagatccGCTAGCGATGGACTACAAGGATGACGac
				XhoI	APEX2-XhoI-R	AGCTCGAGAGGCGTCGGCAAATCCCAG
pLV-APEX2-Cep131	Cep131	NM_009734	pLV-APEX2	XhoI	APEX2-Cep131-XhoI-F	GACGCCTCTCGAGCTatgaaaggttcacggacc
				EcoRI	APEX2-Cep131-EcoRI-R	TCGACTGCAGAATTCtcacttagaactcagaga
pLV-Deup1-SNAP-Deup1	SNAP	(Addgene, 29652)	pLV-Deup1-GFP-Deup126	NheI	SNAP-NheI-F	GACTGGTGCGGAGGCCGCGCTAGCatggacaaagactgcgaa
				XhoI	SNAP-XhoI-R	tggtatgggcttggttctccatCTCGAGacccagcccaggcttgcc
pYr1.1-Cetn1-GFP	Cetn1-GFP		pYr1.1	KpnI	KpnI-F	GGGGTACCatggcgtccaccttcaggaagt
				XhoI	XhoI-R	CCGCTCGAGtcacttgtacagctcgtccatgc
pYr1.1-APEX2-Cep131	APEX2-Cep131			NheI	pYr1.1-APEX-mCep131-NheI-F	gaaccgtcagatccgctagctATGGACTACAAGGATGACGac
				NotI	pYr1.1-APEX-mCep131-NotI-R	tgcagagcggccgctcacttagaactcagagat
pYr1.1-GFP-Cetn1	GFP-Cetn1			KpnI	GFP-F	AGCTCCGAGCTCCGGGGTACCatggtgagcaagggcga
				XhoI	Cetn1-R	CTAGATCCGGTGGATCTCGAGttaataaaggttggtcttt
pYr1.1-GFP-Pcm1	GFP-Pcm1			AgeI	GFP-Pcm1-AgeI-F	ggtacccagtgtggtggcgctaccggtATGGTGAGCAAGGGCGAG
				NotI	GFP-Pcm1-NotI-R	attcagttactgcagagcggccgcgtcatatactctgggctcc
pYr1.1-GFP-Cetn1-Ctrl-i			pYr1.1-GFP-Cetn1	BsaI	Ctrl-i-F	CACCtcctaaggttaagtcgccctcgCTCGAGcgagggcgacttaaccttaggaTTTTTTG
					Ctrl-i-R	AGCTCAAAAAAtcctaaggttaagtcgccctcgCTCGAGcgagggcgacttaaccttagga
pYr1.1-GFP-Cetn1-Pcm-i1			pYr1.1-GFP-Cetn1	BsaI	Pcm-i1-F	CACCgcaccaggaatgaatttcaCTCGAGtgaaattcattcctggtgcTTTTTTG
					Pcm-i1-R	AGCTCAAAAAAgcaccaggaatgaatttcaCTCGAGtgaaattcattcctggtgc
pET32a-Pcm1C	Pcm1 (1626-2025aa)	NM_023662	pET32a	BamHI	Pcm1C-BamHI-F	CGGGATCCgtcttgacccttacccagcagaat
				Sall	Pcm1C-Sall-R	GCGTCGACtatactctgggctcccactgtttca
pET28a-Cep135	Cep135	NM_199032	pET28a	BamHI	Cep135-BamHI-F	CGGGATCCatgactacagctgcagagagaaagt
				Sall	Cep135-Sall-R	GCGTCGACctatgcatttatatgatcaggagtct
pET32a-Cep120C	Cep120 (601-988aa)	NM_178686	pET32a	BamHI	Cep120-BamHI-F	CGGGATCCtatacaatgacactggaagactat
				Sall	Cep120-Sall-R	GCGTCGACactggcactgtttttggtcaaaa
pET32a-Cep215N	Cep215 (1-400aa)	NM_145990	pET32a	BamHI	Cep215-Bglll-F	GAAGATCTatggactcggggatggaagaggaag
				Sall	Cep215-Sall-R	GCGTCGACtttaacattcctgagcaacctatgg
pET32a-Odf2C	Odf2 (401-826aa)	NM_001177659	pET32a	BamHI	Odf2-BamHI-F	CGGGATCCgccatccgagcccagaaagagcga
				Sall	Odf2-Sall-R	GCGTCGACggcagggggcgatcgggagcgga
pET28a-RootletinC	Rootletin (1101-2009aa)	NM_172122	pET28a	BamHI	Rootletin-BamHI-F	CGGGATCCcagagccggcaggaacaggaccgga
				Sall	Rootletin-Sall-R	GCGTCGACtcatttctcaggggtgccagggggt
pET32a-PcntC	Pcnt (2316-2916aa)	NM_001282992	pET32a	EcoRI	Pcnt-MfeI-F	CCGCAATTGtctgagcgcggaaaggggcaggc
				Sall	Pcnt-Sall-R	GCGTCGACtcactgtttaatcttctggtggcagga
pET28a-Cep131	Cep131	NM_009734	pET28a	EcoRI	Cep131-EcoRl-F	CGGAATTCatgaaaggttcacggacc
				Sall	Cep131-Sall-R	GCGTCGACtcacttagaactcagaga
pGEX-4T-1-Cep162N	Cep162 (1-300aa)	NM_199316	pGEX-4T-1	BamHI	Cep162-BamHI-F	CGGGATCCatggctcactatttcaaagt
				Sall	Cep162-Sall-R	GCGTCGACgtaagcttggtgcagggctt
pGEX-4T-1-Cep290C	Cep290 (2001-2479aa)	NM_146009	pGEX-4T-1	BamHI	Cep290-BamHI-F	CGGGATCCatattatacatgaggacccagcagg
				Sall	Cep290-Sall-R	GCGTCGACataaatagggaaactatgaggactt
pGEX-4T-1-Ofd1	Ofd1	NM_177429	pGEX-4T-1	BamHI	Ofd1-BamHI-F	CGGGATCCatgaggatggctcagtccaa
				Sall	Ofd1-Sall-R	GCGTCGACttaccacatgtcatctggtt
pET30a-His-GFP-Pcm1N	Pcm1N (326-814aa)	NM_023662	pET30a-His-GFP	BamHI	Pcm1N-BamHI-F	CGGGATCCaatccagctgaaaaactacagaagt
				Sall	Pcm1N-Sall-R	ACGCGTCGACTTAtgaagaatcttcaggatcaataaca
pET30a-His-GFP-Pcm1M	Pcm1M (1072-133aa)	NM_023662	pET30a-His-GFP	BamHI	Pcm1M-BamHI-F	CGGGATCCaaacaaatgctaactgaacttatgcg
				Sall	Pcm1M-Sall-R	ACGCGTCGACTTActcttcagtctgggctgaatgtct
pET30a-His-GFP-Pcm1C	Pcm1C (1694-2024aa)	NM_023662	pET30a-His-GFP	BamHI	Pcm1C-BamHI-F	CGGGATCCagcatagctgttaaacagaggtgca
				Sall	Pcm1C-Sall-R	ACGCGTCGACTTAactctgggctcccactgtttcaggt
