# Supplementary material for: Fibrogranular materials function as organizers to ensure the fidelity of multiciliary assembly
Source: Nat Commun. 2021 Feb 24;12:1273. doi: 10.1038/s41467-021-21506-8 (PMC7904937; doi:10.1038/s41467-021-21506-8)
Supplement: Supplementary file 11 — Supplementary Data 3 [file 41467_2021_21506_MOESM11_ESM.xlsx]

## Sheet: Primary antibodies
Supplementary Data 3: List of antibodies used
Primary antibodies
Antigen	isotype	supplier	Cat.#	WB	IF
Acetylated tubulin	mouse IgG2b	Sigma-Aldrich	T6793 (6-11B-1)	1: 5000	1: 1000
Centrin	mouse IgG2ak	Millipore	04-1624 (20H5)		1: 200
CENTRIN1	rabbit IgG	Proteintech	12794-1-AP	1: 1000	1: 200
GAPDH	rabbit IgG	Proteintech	10494-1-AP	1: 5000
GFP	rat IgG1	Santa Cruz	sc-101536		1: 50
GFP	chicken IgY	Thermo Fisher	A10262		1: 200
GFP	rabbit IgG	Proteintech	50430-2-AP	1: 2000
IFT81	rabbit IgG	Proteintech	11744-1-AP	1:1000	1: 200
a-tubulin	mouse IgG1	Sigma-Aldrich	T5168	1: 5000
CEP131(AZI1)	rabbit IgG	Proteintech	25735-1-AP	1:1000	1: 200
CPAP(CENPJ)	rabbit IgG	Proteintech	11517-1-AP	1:1000	1: 200
BBS5	rabbit IgG	Proteintech	14569-1-AP	1:1000	1: 200
mouse Cep131 (full-length)	rabbit IgG	home-made		1:2000	1: 200
mouse Cep135 (full-length)	rabbit IgG	home-made		1:1000	1: 200
mouse Cep120 (601-988 aa)	rabbit IgG	home-made		1:2000	1: 200
mouse Rootletin (1101-2009 aa)	rabbit IgG	home-made		1:1000	1: 200
mouse Pcnt (1485-2896 aa)	rabbit IgG	home-made		1:1000	1: 200
mouse Cep215 (1-400 aa)	rabbit IgG	home-made		1:1000	1: 200
mouse Cep76 (301-659 aa)	rabbit IgG	home-made		1:1000	1: 200
mouse Cep290 (2001-2479 aa)	rabbit IgG	home-made		1:1000	1: 200
mouse Ofd1 (Full-length)	rabbit IgG	home-made		1:2000	1: 1000
mouse Deup1 (full-length)	rabbit IgG	home-made		1: 4000	1:200
mouse Cep164 (1-400 aa)	rabbit IgG	home-made			1: 200
mouse Hydin (2312-2602 aa)	rabbit IgG	home-made			1: 1000
mouse Rsph4a (full-length)	rabbit IgG	home-made			1: 3000
mouse Cep152 (1-735 aa)	chicken IgY	home-made			1: 400
mouse Cep162 (1-300 aa)	guinea pig IgG	home-made			1: 200
mouse Hydin (2312-2602 aa)	guinea pig IgG	home-made			1: 200
mouse Pcm1 (1626-2025 aa)	rat IgG	home-made		1:1000	1: 200
Seconday antibodies
Name	Label or Dye	supplier	Cat.#	WB	IF/immuno-EM
Goat anti-Mouse IgG (H+L)	HRP	Thermo Fisher	G-21040	1:5000
Goat anti-Rabbit IgG (H+L)	HRP	Thermo Fisher	G-21243	1:5000
Goat anti-Rat IgG (H+L)	HRP	Abclonal	AS028	1:3000
Goat anti-Rat IgG (H+L)	10 nm colloidal gold	Sigma-Aldrich	G7035		01:50:00
Goat anti-Rabbit IgG (H+L)	10 nm colloidal gold	Sigma-Aldrich	G7402		01:50:00
Goat anti-Rabbit IgG (H+L)	5 nm colloidal gold	Sigma-Aldrich	G7277		01:50:00
Donkey anti-Mouse IgG (H+L)	Dylinght 405	Jackson ImmunoResearch	715-475-151		1:200
Donkey anti-Rabbit IgG (H+L)	Dylinght 405	Jackson ImmunoResearch	711-475-152		1:200
Donkey anti-Chicken IgY	Dylinght 405	Jackson ImmunoResearch	703-475-155		1:200
Donkey anti-Mouse IgG (H+L)	Alexa Fluor 488	Thermo Fisher	A-21202		1:1000
Donkey anti-Rabbit IgG (H+L)	Alexa Fluor 488	Thermo Fisher	A-21206		1:1000
Goat anti-chicken IgY	Alexa Fluor 488	Thermo Fisher	A-11039		1:1000
Donkey anti-Rat IgG (H+L)	Alexa Fluor 488	Jackson ImmunoResearch	712-545-153		1:1000
Donkey anti-Guinea Pig IgG (H+L)	Alexa Fluor 488	Jackson ImmunoResearch	706-546-148		1:1000
Goat anti-chicken IgY	Alexa Fluor 546	Thermo Fisher	A-11040		1:1000
Goat anti-Rat IgG (H+L)	Alexa Fluor 546	Thermo Fisher	A-11081		1:1000
Donkey anti-Mouse IgG (H+L)	Cy3	Jackson ImmunoResearch	715-165-151		1:1000
Donkey anti-Rabbit IgG (H+L)	Cy3	Jackson ImmunoResearch	711-165-152		1:1000
Donkey anti-Guinea Pig IgG (H+L)	Cy3	Jackson ImmunoResearch	706-165-148		1:1000
Donkey anti-Mouse IgG (H+L)	Alexa Fluor 647	Thermo Fisher	A-31571		1:1000
Goat anti-Rat IgG (H+L)	Alexa Fluor 647	Thermo Fisher	A-21247		1:1000
