# Supplementary material for: Fibrogranular materials function as organizers to ensure the fidelity of multiciliary assembly
Source: Nat Commun. 2021 Feb 24;12:1273. doi: 10.1038/s41467-021-21506-8 (PMC7904937; doi:10.1038/s41467-021-21506-8)
Supplement: Supplementary file 14 — Source Data [file 41467_2021_21506_MOESM14_ESM.xlsx]

## Sheet: Fig 1a
Fig. 1a Original images of immunoblots

## Sheet: Fig 1d
Fig. 1d No. of Pcm1 condensates per cell (mTECs)
Experiments	1st						2nd						No. of Pcm1 condensates per cell
	Stage II	Stage III	Stage IV	Stage V	Stage VI		Stage II	Stage III	Stage IV	Stage V	Stage VI			Stage II	Stage III	Stage IV	Stage V	Stage VI
	24	29	15	1	1		23	25	10	4	1		Mean	20.19	24.44	12.96	3.343	1.435
	39	26	24	5	1		12	10	13	5	2		Std. Deviation	7.776	8.525	4.639	2.388	0.9451
	21	25	14	5	1		14	16	12	2	4		Number of cells	21	25	24	35	23
	11	14	12	3	1		17	23	12	3	1
	30	48	15	5	1		13	10	11	12	2
	21	25	14	6	2		16	18	8	5	2
	33	31	5	1	0		19	15	6	3	3
	23	34	18	1	1		17	22	18	3	1
	29	29	12	4	1		18	23	22	3	3
	23	20	11	1	1		12	29	13	3	1
	9	30	12	1	2			20		7
		37	13	7	0			23		2
		29	5	4	1					2
			16	3						1
				2						1
				1						1
				6						1
										3
n=	11 cells	13 cells	14 cells	17 cells	13 cells		10 cells	12 cells	10 cells	18 cells	10 cells

## Sheet: Fig 1e
Fig. 1e Size of Pcm1 condensates (mm2)
	1 st						2 nd								Stage II	Stage III	Stage IV	Stage V	Stage VI
	Stage II	Stage III	Stage IV	Stage V	Stage VI		Stage II	Stage III	Stage IV	Stage V	Stage VI			Mean	0.2244	0.2374	0.4553	2.677	2.295
	0.234902	0.236568	0.566431	3.93836	1.94752		0.411495	0.334861	0.544773	3.34361	2.24073			Std. Deviation	0.06876	0.06209	0.2015	1.317	0.67
	0.294877	0.263224	0.544773	1.591	1.25948		0.298209	0.316535	0.816327	2.22074	3.27697			Number of puncta	196	263	93	64	22
	0.141608	0.298209	0.816327	1.98084	2.48397		0.388172	0.281549	0.278217	4.803	2.82216
	0.318201	0.203249	0.278217	4.0883	1.72928		0.283215	0.266556	0.701375	2.45898	2.4823
	0.176593	0.146606	0.674719	3.24865	0.981258		0.243232	0.169929	0.649729	1.84423	3.63016
	0.383174	0.244898	0.649729	1.70096	1.08122		0.339858	0.199917	0.749688	1.14286	2.03249
	0.313203	0.406497	0.629738	2.7222	3.25031		0.319867	0.308205	0.629738	3.97001	2.44398
	0.276552	0.173261	0.749688	2.92545	2.32736		0.203249	0.288213	0.346522	1.65265	2.17243
	0.276552	0.303207	0.236568	4.70804	2.66222		0.203249	0.234902	0.47147	2.42566	1.90587
	0.348188	0.319867	0.23157	1.6693	2.59725		0.249896	0.241566	0.361516	3.94669	2.36235
	0.228238	0.143274	0.348188	1.77926	2.70887		0.188255	0.151604	0.279883	4.94128	2.08913
	0.289879	0.228238	0.491462	1.34777			0.266556	0.216576	0.284881	2.55227
	0.221574	0.209913	0.383174	3.54186			0.218242	0.201583	0.428155	2.24573
	0.263224	0.198251	0.271554	0.989588			0.191587	0.258226	0.544773	3.46189
	0.211579	0.246564	0.396502	2.60891			0.24823	0.426489	0.244898	1.87422
	0.219908	0.286547	0.549771	1.8459			0.183257	0.283215	0.253228	1.53769
	0.108288	0.213245	0.36818	1.81091			0.2399	0.176593	0.229904	1.15952
	0.313203	0.294877	0.683049	1.83424			0.181591	0.276552	0.196585	1.06456
	0.181591	0.324865	0.676385	1.7626			0.298209	0.15327	0.226572	1.69429
	0.171595	0.176593	0.831321	4.81466			0.261558	0.286547	0.546439	2.00417
	0.451479	0.291545	0.709704	1.71928			0.219908	0.238234	0.268222	3.99834
	0.408163	0.214911	0.416493	0.911287			0.199917	0.281549	0.229904	2.01416
	0.411495	0.383174	0.314869	1.61766			0.193253	0.314869	0.281549	5.28113
	0.283215	0.253228	0.413161	3.202			0.133278	0.193253	0.26489	3.11704
	0.238234	0.213245	0.348188	4.85631			0.221574	0.25656	0.334861	4.1666
	0.15327	0.183257	0.234902	5.04457			0.194919	0.234902	0.198251	4.4898
	0.224906	0.246564	0.466472	3.28197			0.174927	0.124948	0.214911	0.974594
	0.209913	0.216576	0.581425	4.44482			0.114952	0.219908	0.533111	2.49729
	0.194919	0.24823	0.363182	2.36735			0.201583	0.286547	0.84798	1.67264
	0.363182	0.14494	0.714702	6.27405			0.109954	0.311537	0.47147
	0.189921	0.396502	0.486464	2.13411			0.129946	0.194919	0.73636
	0.171595	0.174927	0.661391	1.71262			0.189921	0.261558	0.333195
	0.161599	0.259892	0.363182	1.2045			0.176593	0.24823	1.00958
	0.208247	0.274886	0.804665	1.63099			0.209913	0.208247	0.523116
	0.179925	0.25656	0.441483	1.48105			0.193253	0.184923	0.946273
	0.214911	0.243232	0.466472				0.159933	0.331529	0.812995
	0.189921	0.234902	0.219908				0.219908	0.228238	0.684715
	0.246564	0.336527	0.674719				0.166597	0.201583	0.394836
	0.173261	0.176593	0.406497				0.22324	0.148272	0.39317
	0.211579	0.203249	0.219908				0.151604	0.288213	0.47147
	0.163265	0.171595	0.364848				0.283215	0.299875	0.308205
	0.203249	0.246564	0.24823				0.299875	0.203249	0.411495
	0.191587	0.229904	0.318201				0.184923	0.254894	0.263224
	0.191587	0.203249	0.2399				0.281549	0.339858
	0.183257	0.244898	0.321533				0.191587	0.318201
	0.346522	0.163265	0.24823				0.283215	0.276552
	0.218242	0.149938	0.22324				0.166597	0.138276
	0.141608	0.263224	0.299875				0.334861	0.296543
	0.386506	0.183257	0.36818				0.219908	0.276552
	0.183257	0.101624	0.358184				0.293211	0.318201
	0.416493	0.259892					0.208247	0.283215
	0.243232	0.389838					0.209913	0.198251
	0.218242	0.201583					0.298209	0.221574
	0.334861	0.201583					0.173261	0.241566
	0.15327	0.226572					0.198251	0.414827
	0.154935	0.216576					0.216576	0.283215
	0.218242	0.161599					0.324865	0.244898
	0.269888	0.268222					0.10329	0.198251
	0.216576	0.191587					0.279883	0.214911
	0.209913	0.24823					0.201583	0.186589
	0.224906	0.371512					0.24823	0.121616
	0.334861	0.284881					0.296543	0.251562
	0.36818	0.253228					0.163265	0.288213
	0.233236	0.208247					0.198251	0.218242
	0.224906	0.209913					0.143274	0.179925
	0.229904	0.173261					0.118284	0.201583
	0.133278	0.163265					0.234902	0.194919
	0.213245	0.173261					0.163265	0.168263
	0.156601	0.173261					0.278217	0.161599
	0.298209	0.318201					0.203249	0.184923
	0.196585	0.329863					0.178259	0.224906
	0.188255	0.233236					0.171595	0.24823
	0.139942	0.211579					0.213245	0.131612
	0.149938	0.218242					0.166597	0.221574
	0.268222	0.253228					0.268222	0.333195
	0.126614	0.198251					0.191587	0.233236
	0.146606	0.178259
	0.278217	0.191587
	0.403165	0.208247
	0.283215	0.213245
	0.243232	0.303207
	0.198251	0.194919
	0.251562	0.344856
	0.25656	0.301541
	0.238234	0.274886
	0.298209	0.193253
	0.189921	0.284881
	0.193253	0.236568
	0.163265	0.34319
	0.163265	0.204915
	0.213245	0.371512
	0.154935	0.279883
	0.148272	0.366514
	0.191587	0.11162
	0.194919	0.234902
	0.179925	0.301541
	0.163265	0.196585
	0.168263	0.278217
	0.168263	0.291545
	0.236568	0.344856
	0.263224	0.303207
	0.228238	0.281549
	0.179925	0.266556
	0.24823	0.209913
	0.181591	0.274886
	0.179925	0.418159
	0.266556	0.291545
	0.303207	0.294877
	0.309871	0.156601
	0.246564	0.178259
	0.196585	0.38484
	0.206581	0.149938
	0.141608	0.174927
	0.188255	0.253228
	0.148272	0.366514
	0.104956	0.303207
	0.198251	0.261558
	0.188255	0.2399
	0.168263	0.186589
	0.254894	0.27322
		0.249896
		0.301541
		0.233236
		0.226572
		0.176593
		0.143274
		0.268222
		0.194919
		0.14494
		0.184923
		0.201583
		0.186589
		0.2399
		0.291545
		0.238234
		0.209913
		0.193253
		0.186589
		0.283215
		0.328197
		0.236568
		0.253228
		0.166597
		0.238234
		0.151604
		0.178259
		0.234902
		0.129946
		0.229904
		0.194919
		0.126614
		0.25656
		0.328197
		0.243232
		0.229904
		0.236568
		0.166597
		0.199917
		0.249896
		0.233236
		0.268222
		0.229904
		0.209913
		0.281549
		0.236568
		0.209913
		0.199917
		0.171595
		0.201583
		0.163265
		0.176593
		0.253228
		0.254894
		0.278217
		0.263224
		0.179925
		0.234902
		0.213245
		0.319867
		0.14494
		0.214911
		0.169929
		0.243232
		0.249896
		0.204915
		0.22324
		0.189921
n=	120 puncta	187 puncta	50 puncta	35 puncta	11 puncta		76 puncta	76 puncta	43 puncta	29 puncta	11 puncta
n=	12 cells	16 cells	10 cells	15 cells	11 cells		10 cells	15 cells	10 cells	19 cells	10 cells

## Sheet: Fig 2b
Fig. 2b Original images of immunoblots

## Sheet: Fig 2d
Fig. 2d No. of deuterosomes per cell (Cep152)
	1 st			2 nd			3 rd						Ctrl-i	Pcm-i1	Pcm-i2
	Ctrl-i	Pcm-i1	Pcm-i2	Ctrl-i	Pcm-i1	Pcm-i2	Ctrl-i	Pcm-i1	Pcm-i2			Mean	17.62	75.4	100.5
	47	32	83	21	38	52	18	116	133			Std. Deviation	7.877	33.94	35.72
	11	63	116	30	16	61	19	48	81			Number of cells	63	47	51
	7	28	143	18	94	93	19	45	107
	30	53	104	25	55	114	8	121	147
	11	56	127	29	82	104	14	104	72
	12	66	117	30	38	56	5	89	96
	24	76	141	18	40	201	11	96	78
	22	112	85	19	54	158	16	125	90
	9	65	161	21	128	100	14	57	35
	11	68	166	21	44	74	23	134	75
	8	83	128	12	71	107	14	89	104
	18	70	88	14	31	75	23	102	147
	8	67	147	26	28	83	17	169	78
	15	80	81	13	72	107	24	114	63
	31	48	91	19		97	22	111	61
	9	66	68	18		94	27	71	91
	14	129	53	30		38	21		153
	15			26			8
	8			21			19
	13						8
	13						7
							10
							16
n=	21 cells	17 cells	17 cells	19 cells	14 cells	17 cells	23 cells	16 cells	17 cells

## Sheet: Fig 2e
Fig. 2e Deuterosome size (nm)
	1 st			2 nd			3rd						Ctrl-i	Pcm-i1	Pcm-i2
	Ctrl-i	Pcm-i1	Pcm-i2	Ctrl-i	Pcm-i1	Pcm-i2	Ctrl-i	Pcm-i1	Pcm-i2			Mean	400.8	273	257
	203.161	326.752	130.28	366.688	407.82	179.852	359.994	324.305	213.463			Std. Deviation	90.14	68.96	84.55
	346.853	327.465	300.319	450.589	293.868	118.18	382.824	310.018	125.647			Number of deuterosomes	1123	3535	5118
	357.733	291.404	249.985	380.017	404.821	132.838	327.985	282.43	177.875
	301.839	323.873	219.264	377.13	456.173	167.195	319.196	276.829	209.752
	333.147	436.323	191.347	429.08	535.334	165.657	349.281	268.007	209.4
	334.656	341.257	221.478	365.424	365.241	221.14	306.735	286.728	221.612
	335.355	318.99	201.37	428.619	335.529	323.642	335.117	281.464	268.104
	368.015	464.245	264.433	371.915	413.542	129.429	306.27	233.982	275.501
	313.422	304.225	272.32	371.944	451.414	267.078	271.336	304.561	277.784
	326.103	318.49	240	373.549	381.784	147.45	346.759	329.173	218.323
	341.633	268.551	212.659	453.842	362.037	249.063	310.634	324.048	308.904
	321.357	435.93	201.902	342.635	386.239	121.747	365.364	308.14	224.944
	320.575	299.715	210.525	265.299	370.741	143.609	327.664	289.315	215.23
	306.225	349.597	244.789	331.495	342.94	225.229	339.532	225.717	115.745
	340.067	315.308	265.137	376.521	361.951	226.28	319.268	332.61	221.305
	273.312	351.797	371.532	407.496	349.909	289.253	401.066	270.375	186.556
	287.853	424.579	245.961	359.41	425.809	126.092	418.203	325.936	259.137
	305.911	387.645	215.715	386.735	394.561	254.804	382.16	286.593	237.816
	288.106	309.285	52.9352	204.09	384.089	117.464	477.945	241.802	256.687
	298.152	377.647	355.809	298.72	387.16	178.793	424.102	309.599	209.975
	355.801	333.539	227.565	456.088	230.748	127.208	473.447	301.04	210.028
	360.753	262.632	227.094	268.046	402.341	320.698	373.709	255.006	221.363
	338.923	346.352	238.799	367.306	443.885	213.809	455.594	258.817	230.239
	327.221	342.067	185.346	456.894	133.834	214.449	326.379	222.66	257.809
	311.119	439.95	255.018	280.254	401.028	150.468	424.751	271.062	219.151
	209.282	413.581	327.588	363.307	407.476	193.059	365.883	246.408	268.709
	332.082	390.283	246.915	266.056	339.972	246.544	381.979	288.218	290.558
	353.081	336.684	260.252	399.929	373.08	317.76	391.032	316.518	228.177
	377.027	294.793	204.28	409.063	335.641	133.196	448.887	349.851	246.542
	313.987	392.925	234.25	483.924	343.724	140.32	419.673	264.654	267.644
	372.774	354.709	236.837	361.278	396.053	257.739	394.286	255.771	250.921
	321.635	349.378	79.5451	377.247	430.114	183.398	397.209	230.185	229.271
	417.234	291.452	76.4572	294.286	346.161	196.274	403.925	217.601	254.541
	363.825	277.338	206.004	235.164	325.151	327.066	147.598	278.983	334.584
	354.738	385.217	277.552	304.254	248.332	264.886	339.764	276.912	289.836
	381.17	207.859	245.22	472.748	372.716	168.765	328.707	324.702	307.825
	422.806	268.884	294.981	333.816	400.966	240.282	331.322	274.228	202.503
	248.936	246.252	272.508	345.278	336.231	254.818	290.518	383.232	224.094
	421.701	327.583	235.221	329.026	316.333	204.732	296.532	199.1	128.521
	321.63	268.694	246.962	378.394	265.832	144.774	385.042	261.397	234.036
	372.812	372.54	263.266	377.555	260.855	201.269	254.978	211.733	247.713
	384.024	296.304	245.647	237.926	269.917	164.654	333.714	377.739	251.045
	269.091	306.828	299.052	185.329	316.389	294.298	363.539	328.397	345.818
	343.043	318.235	329.527	324.807	313.547	241.813	405.069	265.752	275.133
	298.879	281.6	279.462	363.36	308.506	265.344	270.322	244.336	258.394
	293.309	314.071	264.204	187.146	277.62	209.692	303.602	154.263	215.085
	308.158	273.716	278.487	247.924	320.586	301.509	357.586	264.679	258.352
	506.584	375.133	370.725	291.781	345.207	138.595	336.08	117.233	240.346
	396.14	514.271	230.543	319.126	352.667	298.052	340.631	280.567	291.099
	495.219	254.183	228.352	323.533	292.893	279.581	240.801	278.279	322.765
	355.156	414.531	80.0541	329.98	279.162	185.283	401.671	254.881	237.041
	513.668	494.979	244.54	261.632	297.838	125.508	353.992	333.46	340.712
	151.558	286.403	110.867	428.112	308.269	257.72	238.192	318.146	452.136
	436.112	302.364	196.091	336.422	252.43	127.611	573.543	322.787	268.493
	444.655	459.38	264.651	329.33	275.039	133.47	509.248	201.894	281.263
	280.202	325.565	92.5878	328.989	307.098	88.4252	418.483	326.805	300.69
	287.009	395.137	57.8812	292.479	273.429	252.733	449.936	262.351	160.083
	330.762	341.106	364.269	357.645	182.063	244.203	402.493	299.663	254.185
	408.673	305.337	99.584	205.356	287.012	350.815	467.78	349.692	261.423
	385.483	317.947	85.7463	217.429	327.238	342.892	442.715	219.994	232.49
	429.396	238.276	78.6626	422.265	267.635	260.682	472.988	120.782	281.403
	417.824	249.947	271.415	313.037	214.66	329.113	441.937	160.033	286.098
	402.109	372.676	320.948	320.272	250.391	259.547	413.367	184.954	290.954
	433.938	372.012	237.801	379.717	333.893	257.367	431.354	305.904	275.639
	315.005	327.048	351.071	229.947	130.54	287.312	420.27	224.745	294.962
	334.1	364.866	306.07	394.773	278.074	114.118	356.698	281.364	355.509
	370.476	405.469	122.701	325.791	259.126	291.955	428.946	242.376	257.397
	403.847	315.332	285.144	289.127	195.572	266.527	422.507	119.693	175.957
	336.085	347.605	275.185	328.816	239.618	299.207	490.063	251.651	271.898
	324.962	339.884	277.802	288.563	307.993	121.191	381.483	276.772	264.431
	396.497	278.889	254.074	258.544	329.785	103.747	434.505	243.106	363.384
	298.687	257.939	317.077	510.147	145.578	206.62	420.877	297.267	380.784
	366.772	266.641	76.0108	479.624	333.611	329.774	419.17	476.822	282.533
	355.033	318.882	224.928	473.152	244.694	268.115	425.119	352.558	360.892
	351.564	226.7	318.48	496.148	300.092	211.959	466.316	271.803	250.937
	375.918	328.066	367.136	493.643	255.083	207.106	465.407	272.319	247.197
	404.194	270.507	303.188	428.011	229.421	247.224	434.66	212.982	329.99
	306.897	218.647	145.621	403.602	255.182	270.393	267.464	235.38	297.11
	366.772	259.963	40.3475	520.745	293.403	258.962	466.356	299.924	257.671
	442.566	227.752	290.601	477.528	364.207	140.971	505.229	339.074	242.06
	348.061	258.035	301.638	440.082	208.387	275.329	535.009	292.843	120.528
	345.942	364.612	260.775	430.863	326.193	186.42	596.557	245.797	241.076
	351.564	236.568	190.569	438.285	330.14	147.284	109.172	239.468	184.13
	284.273	403.937	271.454	457.044	268.625	270.535	463.249	268.585	368.141
	353.946	313.81	211.583	455.964	135.308	248.263	488.15	151.037	307.925
	258.468	348.127	66.1376	482.375	263.933	237.865	611.15	330.512	233.731
	366.007	262.437	100.451	467.3	433.653	197.589	412.272	244.465	130.546
	284.642	587.598	94.3579	558.168	264.186	127.121	500.082	258.384	297.29
	356.017	338.634	63.4916	559.618	352.77	247.357	530.665	307.656	219.278
	345.03	239.659	216.893	315.902	338.537	227.338	323.146	272.669	193.256
	375.078	314.766	241.963	295.547	244.248	161.79	371.479	232.62	231.919
	419.413	306.845	187.435	523.355	222.674	279.612	367.843	308.879	288.147
	384.027	286.431	239.652	508.712	290.305	297.417	322.42	234.95	310.167
	353.946	211.312	205.423	404.606	196.069	216.771	337.039	296.332	256.361
	341.459	327.761	220.662	277.253	259.522	210.25	383.342	307.801	333.191
	331.266	214.311	366.035	332.65	279.146	206.605	394.666	379.513	241.458
	352.092	267.554	254.3	528.861	254.302	256.357	369.476	266.324	300.105
	370.489	395.719	306.477	499.125	285.368	130.813	406.672	255.289	246.331
	348.969	414.288	232.646	477.968	254.897	231.597	303.737	256.678	243.844
	134.304	191.359	71.2077	398.134	297.42	281.31	366.933	241.878	229.483
	349.566	276.266	255.865	425.488	275.521	208.486	340.623	122.709	275.595
	265.484	245.002	243.026	507.271	247.729	300.384	360.205	283.111	240.607
	352.018	295.838	192.298	293.357	300.392	89.0745	298.656	329.726	265.337
	328.182	290.966	307.178	318.744	385.896	300.416	421.524	310.512	241.879
	390.493	339.12	168.436	524.721	291.667	293.656	352.179	117.534	200.096
	318.754	229.529	251.054	368.635	320.477	255.505	376.009	252.67	218.02
	384.371	356.807	376.17	559.384	236.252	168.405	535.322	318.036	215.35
	381.853	307.679	227.051	407.463	361.651	149.032	445.472	233.542	316.582
	203.451	383.942	173.185	526.756	349.713	248.439	474.239	209.82	269.961
	362.596	248.321	245.104	570.851	304.304	201.267	491.216	392.418	269.913
	199.701	270.311	211.554	303.257	194.632	259.286	383.652	289.354	245.256
	332.836	284.067	287.744	534.234	283.275	181.761	501.805	316.871	233.462
	201.391	168.182	120.204	380.829	143.187	144.195	407.745	314.405	239.376
	293.198	218.686	206.378	297.422	216.29	199.055	460.296	315.933	231.422
	274.368	373.625	250.679	328.297	349.113	291.198	410.044	352.348	246.012
	172.229	220.768	237.807	275.989	306.822	247.084	394.996	328.304	183.051
	311.81	224.284	201.791	325.009	360.902	246.882	531.613	274.654	226.769
	336.574	210.04	307.614	272.146	241.168	273.214	416.61	293.063	198.086
	340.577	338.338	333.81	314.774	138.521	292.716	475.562	287.951	141.031
	394.544	267.118	235.799	340.308	281.933	189.174	502.318	303.943	316.57
	527.076	296.814	180.962	304.508	307.633	499.408	412.574	304.994	234.39
	468.592	269.91	232.536	349.315	313.572	294.709	374.248	313.365	353.125
	466.585	298.201	375.455	322.504	261.144	144.588	357.458	346.931	255.963
	525.888	242.757	261.841	329.021	276.679	342.153	332.627	371.634	310.516
	398.226	221.083	121.463	276.389	287.571	174.014	248.112	220.095	289.511
	281.218	286.205	71.5146	300.21	211.573	385.489	361.462	296.591	405.324
	332.208	176.059	85.7601	364.014	346.448	230.531	373.192	377.404	277.91
	172.229	158.388	285.756	329.097	237.149	254.587	368.794	357.395	200.238
	418.773	177.43	73.3105	286.908	317	316.755	386.149	350.184	221.722
	266.366	198.83	130.949	193.161	170.387	347.314	287.857	285.862	280.986
	398.75	188.767	343.52	335.042	332.233	262.007	316.213	383.24	213.942
	449.107	191.15	66.1376	354.795	277.549	276.471	424.439	320.27	232.103
	414.644	286.404	373.261	431.999	276.608	290.271	395.992	457.536	127.392
	480.673	330.177	267.635	278.045	319.696	260.326	393.596	561.379	253.466
	133.134	328.449	265.939	321.397	433.472	278.529	441.637	249.053	125.491
	117.537	340.808	126.425	412.81	145.936	232.211	373.676	383.075	242.713
	447.653	254.057	213.859	293.753	267.559	216.596	367.82	324.857	310.938
	420.512	257.105	162.241	385.422	420.531	253.442	286.159	342.846	273.545
	523.951	272.318	248.071	392.11	343.246	313.358	296.274	312.382	281.151
	448.875	286.314	79.0517	317.525	272.58	275.469	333.498	227.737	224.702
	671.635	289.769	256.253	424.862	257.513	254.696	387.47	333.849	274.374
	448.933	317.399	218.317	324.533	292.798	226.361	352.503	335.831	176.39
	582.131	325.837	217.975	250.438	218.383	226.172	400.478	229.52	114.09
	157.135	364.147	252.744	588.223	250.705	282.1	313.682	229.445	317.649
	264.18	306.424	262.618	686.076	283.412	253.165	325.509	360.41	344.011
	518.977	268.212	255.286	485.791	248.652	294.166	445.65	445.019	243.15
	373.606	210.649	361.055	503.678	333.061	222.084	295.494	398.555	165.118
	325.687	260.91	235.923	504.181	335.84	209.838	278.207	218.951	300.032
	281.271	283.044	199.768	449.165	317.968	292.188	292.677	271.128	230.529
	396.825	189.596	207.478	550.604	287.896	205.921	291.692	387.883	294.727
	330.296	308.983	247.436	533.922	268.84	358.654	355.596	359.022	189.42
	381.283	224.77	226.321	410.59	266.445	295.998	429.036	476.007	243.743
	339.326	307.824	192.786	458.291	331.506	269.076	299.105	363.37	311.472
	479.88	315.529	325.88	531.6	189.838	234.404	331.513	234.741	334.61
	575.164	280.024	183.713	585.468	305.454	271.611	298.635	320.448	197.983
	528.598	270.938	57.7793	519.499	299.894	257.637	334.095	418.275	225.358
	222.788	206.892	281.257	400.823	273.554	207.845	297.641	219.321	179.013
	336.717	185.059	435.394	380.113	150.871	318.079	549.416	313.649	313.249
	527.643	352.241	54.0323	430.164	487.314	240.868	508.373	368.618	125.165
	512.381	307.196	195.402	396.192	279.402	200.847	534.208	267.605	293.873
	442.171	282.131	220.659	366.577	295.821	195.695	492.501	376.408	248.191
	587.302	258.218	207.815	494.339	312.615	247.591	520.523	206.771	145.634
	539.916	229.053	250.911	330.642	276.929	308.102	508.373	387.649	279.503
	587.516	363.775	240.385	406.584	133.516	195.494	586.167	340.133	231.32
	393.877	242.044	188.503	169.478	259.182	201.737	619.86	249.72	178.638
	355.317	353.982	280.741	401.473	138.128	253.673	476.092	215.664	252.768
	321.671	260.507	257.668	356.924	222.86	357.861	498.188	245.807	324.045
	403.457	315.875	73.3433	389.39	331.925	325.743	629.438	200.44	261.403
	291.071	370.225	55.9267	468.056	261.241	185.886	613.464	173.008	137.499
	320.59	253.836	177.157	327.044	240.316	279.381	560.647	288.34	246.961
	348.01	379.012	221.852	383.034	472.515	345.422	549.073	225.22	223.431
	291.786	185.943	257.672	284.598	315.367	212.765	525.119	237.291	221.066
	428.985	232.865	230.795	389.304	386.297	191.913	556.491	290.142	245.267
	237.624	295.889	257.497	352.537	336.619	401.242	564.568	232.863	279.21
	378.963	224.245	281.024	355.079	409.68	268.617	563.179	289.8	270.695
	212.583	297.086	283.979	444.613	295.145	305.948	649.167	322.226	347.081
	445.654	295.472	185.555	390.512	316.715	290.474	509.487	253.698	245.619
	483.124	285.539	208.404	698.624	333.008	366.138	504.15	248.091	130.63
	374.802	201.404	391.465	391.56	339.316	346.189	580.656	257.393	235.692
	295.375	285.018	121.764	316.615	263.318	230.814	517.467	264.452	275.473
	436.093	211.818	201.028	382.938	381.09	275.322	389.813	216.632	233.716
	417.371	235.53	248.761	377.839	155.165	242.149	385.863	278.632	222.824
	308.364	211.25	199.075	453.62	312.918	126.6	405.034	212.222	289.015
	247.525	190.452	246.467	450.229	245.675	117.083	366.756	231.776	280.85
	299.331	298.218	294.902	275.686	242.171	373.598	386.466	138.017	293.574
	563.226	276.824	239.445	280.197	218.95	236.437	399.865	276.529	138.108
	356.436	299.613	245.996	350.217	277.753	295.314	504.886	267.565	112.515
	392.684	264.171	264.37	419.596	355.042	241.396	394.213	352.875	116.096
	496.236	209.655	233.998	392.918	236.512	237.423	402.834	180.385	201.598
	574.769	220.637	193.576	374.347	321.202	266.215	453.092	182.703	119.34
	531.804	269.351	250.736	399.125	305.353	352.509	407.592	257.736	293.036
	372.177	219.404	106.075	393.147	288.967	280.961	213.88	244.035	212.339
	440.454	351.219	229.536	345.456	286.856	195.107	72.5627	388.441	275.329
	420.595	210.13	192.176	345.441	130.717	290.202	322.01	244.968	111.71
	441.814	208.12	233.389	409.154	380.693	315.734	447.289	184.074	197.971
	346.699	364.539	230.65	422.834	288.771	185.188	385.918	211.841	151.375
	347.131	248.011	204.306	406.527	231.493	268.345	407.187	267.03	202.729
	438.292	240.277	195.09	375.435	323.72	189.775	535.952	200.151	237.077
	454.533	273.967	211.509	603.826	289.145	233.182	496.884	157.065	304.981
	408.044	283.861	239.547	288.83	343.954	336.019	504.197	277.776	329.197
	461.736	250.876	216.374	394.324	255.041	203.622	507.343	196.803	267.825
	350.143	194.996	190.168	353.03	239.889	334.91	455.888	214.675	332.485
	316.228	261.832	194.106	285.928	203.789	210.563	528.791	320.275	276.787
	436.806	232.409	213.542	422.349	287.881	223.96	429.94	288.268	318.086
	418.688	291.353	159.035	421.728	404.251	140.052	406.607	266.837	294.033
	262.488	238.787	206.878	382.087	218.886	173.291	444.515	168.144	303.266
	420.595	229.468	237.599	414.798	142.549	205.867	195.995	228.179	277.894
	300	217.932	167.528	323.231	180.12	258.065	422.404	353.324	249.642
	430	294.26	163.967	245.705	241.982	196.665	374.026	227.657	270.522
	402.492	238.138	213.936	361.69	250.55	230.366	525.111	117.351	241.331
	407.026	370.871	178.767	368.255	243.894	234.3	370.736	211.782	251.449
	388.164	252.21	91.3964	361.487	227.631	276.09	501.225	319.001	290.563
	416.43	237.854	170.923	381.435	386.267	266.599	496.861	359.401	204.193
	425.858	286.03	130.933	383.689	266.644	225.731	442.343	138.666	357.983
	370.726	275.036	160.762	442.059	385.011	229.898	451.17	306.477	340.972
	398.015	289.995	275.792	297.931	254.383	199.32	496.549	195.982	166.23
	423.318	280.49	251.265	340.59	255.837	206.14	456.712	257.611	317.383
	253.589	215.396	263.432	332.89	295.34	219.881	556.574	162.131	230.017
	518.196	246.456	300.544	387.382	115.005	254.941	580.751	336.634	266.092
	588.177	221.395	178.07	351.792	326.837	246.517	399.446	304.789	251.841
	491.778	251.355	193.564	365.43	227.783	197.024	414.486	420.824	332.104
	522.775	192.996	213.809	341.273	268.824	264.26	396.302	170.044	225.454
	383.763	240.54	197.155	329.812	285.1	296.986	390.608	263.457	202.687
	456.816	208.73	265.094	242.57	312.239	214.333	354.024	316.26	163.783
	477.432	241.982	247.312	372.109	364.124	171.662	476.873	283.357	173.36
	589.963	272.494	230.04	476.482	294.861	225.656	368.965	257.247	194.937
	524.153	200.172	224.783	286.899	337.354	223.611	402.567	270.382	219.528
	581.574	226.621	174.561	317.183	300.84	226.249	364.564	124.532	194.904
	499.088	195.633	240.072	512.552	243.43	273.154	439.879	322.128	176.014
	644.019	335.651	557.464	477.181	125.713	346.889	434.742	212.366	320.211
	389.5	277.278	291.853	473.187	424.474	223.259	497.22	158.558	349.758
	508.992	312.411	99.3896	407.154	340.948	158.368	374.536	278.595	301.579
	515.474	318.378	259.878	454.965	384.84	180.247	371.476	166.929	224.688
	530.229	311.919	185.903	411.218	296.359	225.611	437.092	275.446	303.385
	558.467	319.007	366.555	491.085	261.002	268.432	418.782	288.534	243.476
	558.581	305.484	64.7056	518.72	291.818	256.846	249.155	125.451	154.431
	443.053	299.14	290.021	481.302	277.373	291.39	409.768	301.155	158.129
	472.523	378.313	214.969	497.807	260.731	266.809	236.597	330.45	286.133
	565.096	287.025	259.231	486.044	248.668	276.465	401.752	300.584	185.058
	426.805	357.488	40.6711	416.312	342.246	300.021	400.104	180.6	232.779
	504.655	334.553	241.881	487.212	286.01	248.757	386.837	292.037	263.953
	465.153	288.566	294.105	531.95	257.75	255.755	286.224	325.505	333.622
	466.593	324.303	193.468	496.429	390.571	304.471	487.875	217.534	411.14
	575.79	269.536	320.983	529.901	144.541	347.627	525.365	429.25	243.24
	470.177	249.509	224.741	448.539	279.648	225.141	522.497	248.731	193.928
	370.839	264.421	215.58	514.101	265.284	221.185	395.818	406.935	340.283
	378.46	363.905	234.836	531.121	363.033	265.141	480.989	186.614	262.113
	438.919	299.453	396.753	487.78	569.007	192.435	553.964	186.148	183.993
	311.084	304.034	245.198	493.587	355.217	247.639	554.922	210.361	376.956
	487.928	269.508	240.36	470.103	262.707	259.929	386.895	370.07	292.539
	524.712	271.894	266.626	518.793	202.784	255.67	553.621	373.337	214.941
	450.595	257.831	256.515	368.425	340.303	243.263	535.085	305.752	339.168
	459.874	260.702	294.899	443.427	205.953	356.3	433.445	402.753	229.364
	550.397	297.437	234.314	480.935	248.108	246.698	408.208	265.327	311.002
	395.044	297.103	73.8602	422.581	409.842	319.257	459.33	128.453	246.629
	374.012	297.566	290.453	458.84	294.174	197.957	486.047	118.055	317.933
	464.433	227.676	286.141	125.941	320.418	243.661	504.884	293.704	180.399
	498.723	320.455	312.578	464.932	359.789	219.318	400.009	280.587	307.039
	497.42	292.323	319.45	465.132	351.422	185.578	490.634	367.947	277.288
	531.672	234.087	610.74	504.055	273.039	227.72	522.792	302.46	290.947
	411.157	321.377	207.004	456.159	116.699	253.256	498.205	405.044	359.108
	566.916	324.13	198.396	398.699	351.551	236.728	472.71	283.582	225.857
	481.217	430.364	234.75	514.549	233.369	316.101	480.299	235.858	334.291
	528.299	311.066	294.117	427.024	255.054	217.07	427.149	302.04	273.722
	501.944	233.765	265.006	472.883	313.802	252.921	533.546	319.42	214.854
	528.955	292.455	98.0537	390.632	333.969	224.537	434.96	264.832	305.724
	520.214	358.182	65.9745	489.995	281.189	267.697	519.3	366.272	238.076
	496.082	273.409	295.728	502.456	246.403	269.322	490.722	292.673	141.462
	434.978	254.619	120.036	490.367	231.903	276.03	484.629	447.101	261.429
	487.026	470.768	213.946	476.267	148.416	194.559	473.122	401.573	242.976
	538.537	309.944	254.667	412.48	264.9	231.656	495.974	312.633	309.988
	491.254	272.324	269.392	311.758	227.566	196.706	444.029	312.273	196.825
	496.077	277.605	42.6449	479.181	279.555	296.771	415.758	351.265	197.793
	436.983	302.131	258.293	440.892	279.262	229.441	393.155	311.764	227.332
	496.745	440.376	259.381	403.725	302.345	318.928	488.021	277.362	283.958
	450.24	281.099	255.146	375.415	288.902	236.847	346.795	258.966	256.384
	476.849	256.233	368.687	406.433	247.446	285.791	414.524	246.455	220.675
	502.926	292.11	321.275	355.126	285.739	324.925	494.977	337.864	297.233
	494.24	269.326	280.532	406.137	196.848	265.5	411.764	392.915	232.324
	395.435	351.478	245.949	383.204	196.845	257.21	339.039	424.951	276.157
	485.001	315.416	261.026	437.417	208.24	459.045	507.987	266.37	258.516
	453.401	265.909	266.965	398.98	135.765	151.151	513.099	283.118	287.024
	482.034	324.981	234.363	530.5	126.399	235.835	443.009	314.017	225.684
	473.436	321.165	256.228	412.803	267.135	140.433	472.57	293.866	142.098
	441.067	415.535	273.554	347.204	251.522	235.381	455.602	220.53	326.776
	489.132	277.416	217.793	542.072	283.784	228.456	396.459	279.334	224.758
	479.14	305.662	283.617	364.864	302.763	228.052	436.918	265.796	284.81
	377.079	398.404	264.92	515.122	284.853	219.713	361.487	256.055	162.818
	356.975	237.587	201.595	398.367	237.62	303.765	369.344	207.175	203.966
	396.817	277.497	332.257	328.824	207.157	267.983	417.993	378.61	172.888
	399.579	264.036	299.213	498.214	233.166	218.689	332.227	310.526	116.946
	409.107	235.122	265.963	336.23	307.231	255.829	459.005	284.176	263.631
	344.322	314.466	200.277	302.757	241.004	252.285	644.157	268.856	249.015
	404.771	219.416	73.1255	508.314	320.954	264.166	390.336	235.903	250.583
	405.131	254.471	247.272	299.641	281.566	220.819	382.439	359.721	245.953
	363.088	200.337	238.595	117.481	137.67	182.252	499.623	139.423	195.162
	384.733	221.455	202.978	368.991	162.512	305.19	411.513	374.4	235.612
	415.078	341.563	264.707	300.731	238.16	196.201	357.949	288.523	150.332
	359.015	226.936	277.892	390.619	300.192	223.491	441.213	272.426	223.13
	441.496	293.368	244.271	388.256	125.866	236.516	494.605	234.463	247.912
	392.409	239.957	213.731	369.181	137.213	211.185	253.892	164.072	249.377
	367.279	245.547	64.2276	291.465	305.986	177.907	308.017	309.708	257.073
	630.932	258.926	290.603	322.563	281.67	256.177	343.133	321.237	172.099
	592.036	217.273	254.229	549.718	246.866	239.812	260.804	241.825	326.688
	563.308	269.127	294.258	375.396	252.52	200.005	327.334	273.157	264.22
	606.081	235.261	234.193	379.109	260.628	191.957	354.952	279.469	393.272
	579	324.62	257.404	473.54	285.585	248.848	332.064	366.539	215.397
	534.792	246.297	290.986	437.612	321.306	156.474	413.83	190.48	249.051
	361.737	270.722	368.87	365.451	316.455	351.514	405.451	220.742	229.197
	540.596	274.175	202.26	351.192	272.141	205.953	145.471	326.73	257.311
	481.219	257.074	277.576	357.675	272.134	238.979	298.178	283.067	196.282
	466.557	306.762	258.924	314.617	274.944	215.174	333.805	145.048	206.145
	549.115	335.212	230.197	383.565	225.442	253.429	341.463	225.42	349.815
	501.877	324.955	297.039	270.302	203.275	205.509	515.173	318.26	175.051
	559.189	341.839	225.571	411.978	298.737	209.539	427.879	219.344	220.833
	532.524	348.097	270.521	315.305	137.167	172.276	332.966	120.002	167.93
	545.984	255.016	55.5672	374.444	300.006	188.124	537.971	257.654	233.152
	512.278	280.647	246.187	385.822	293.76	237.053	358.876	271.121	224.683
	527.926	232.015	337.87	339.961	215.297	146.121	341.279	341.523	261.589
	618.92	285.274	165.989	344.801	237.657	217.7	390.691	182.754	204.975
	561.666	252.259	219.057	363.296	144.166	238.137	353.629	306.207	239.657
	525.973	242.731	292.581	351.717	154.757	211.734	349.693	321.474	225.337
	483.526	279.126	177.042	424.056	229.603	270.892	382.625	384.172	219.586
	350.199	274.786	204.753	293.552	272.356	313.639	411.808	221.37	215.444
	388.946	310.458	270.468	385.07	260.089	289.02	280.279	276.572	270.422
	411.085	280.769	316.658	394.887	245.334	380.788	334.017	287.644	204.753
	419.043	287.97	287.868	436.089	274.495	240.679	514.508	284.56	251.254
	472.973	270.798	295.217	424.959	261.794	307.78	510.299	269.671	220.986
	431.22	258.87	243.346	377.392	407.292	322.726	376.943	353.795	165.987
	383.675	244.414	223.821	390.974	272.708	275.495	362.782	144.72	272.271
	246.103	376.949	238.946	396.624	256.806	325.79	305.052	231.5	187.852
	400.789	420.071	188.989	364.854	261.903	224.71	446.334	253.36	161.566
	449.604	305.272	237.254	396.271	213.891	243.969	522.096	132.508	246.692
	421.345	250.519	179.726	423.424	212.201	273.785	454.557	242.837	237.188
	367.439	262.592	245.399	177.151	145.777	292.051	337.83	151.241	221.974
	378.408	465.055	219.564	419.912	353.093	252.088	453.217	202.638	253.243
		309.433	275.39	413.91	278.471	267.109	389.12	197.13	221.558
		235.872	186.51	347.952	274.411	223.601	464.252	215.725	249.577
		245.37	205.787	433.798	254.383	318.875	424.358	268.565	236.099
		247.191	247.758	386.098	205.131	205.523	338.963	265.632	283.64
		485.863	226.777	500.91	220.707	265.449	448.928	249.968	232.505
		270.505	155.512	372.789	222.789	273.152	492.158	133.925	240.759
		209.595	330.041	366.177	258.336	340.131	432.904	256.809	202.617
		336.24	319.687	403.481	214.042	147.258	365.21	224.674	229.143
		233.65	214.182	381.222	266.661	240.036	441.15	327.136	178.113
		251.723	156.149	397.577	165.767	385.154	352.708	178.031	216.694
		395.239	317.501	413.285	308.457	379.823	366.425	258.809	274.662
		271.683	306.974	417.143	272.198	248.61	353.293	211.598	239.117
		389.497	203.146	357.895	277.144	358.403	332.464	125.837	269.628
		217.257	309.264	396.106	453.294	270.191	290.768	298.015	195.423
		272.003	335.23	367.714	317.626	120.906	362.726	192.177	259.669
		264.876	225.423	449.729	317.942	298.456	340.752	247.602	255.214
		302.348	297.869	346.685	279.321	225.596	293.451	126.435	239.058
		212.325	305.071	306.818	220.94	415.075	239.45	359.218	232.22
		232.924	347.125	368.564	272.961	289.275	339.034	154.454	252.509
		281.475	411.535	449.815	266.545	327.692	374.465	299.413	279.789
		250.325	271.321	508.927	286.548	227.955	304.11	312.072	238.034
		252.459	209.966	434.26	223.569	240.005	363.201	275.485	186.148
		307.08	352.868	367.162	130.998	234.018	329.395	283.987	226.972
		268.388	248.116	405.374	159.599	277.487		223.312	231.28
		247.992	314.089	323.567	252.937	216.253		309.151	236.085
		253.689	375.524	242.747	255.85	274.31		287.594	220.459
		233.377	240.171	433.563	279.295	399.69		219.998	207.865
		264.042	344.086	432.754	253.679	358.529		147.169	239.92
		305.495	299.244	342.973	249.553	284.784		289.238	270.634
		268.566	440.131	386.394	314.141	302.884		175.178	206.163
		270.042	200.642	249.013	275.46	239.503		276.71	283.383
		340.295	234.319	460.997	256.4	303.548		254.156	343.816
		259.788	68.4821	425.029	285.135	300.327		189.456	229.265
		292.252	290.477	413.196	243.215	325.855		348.805	206.093
		278.214	242.983	446.378	278.035	397.009		201.186	228.774
		239.597	350.068	376.621	281.171	237.775		187.327	269.687
		226.959	45.0187	391.869	273.351	288.74		353.599	220.979
		247.553	263.141	318.073	299.143	247.256		228.915	184.41
		252.195	119.243	451.233	284.844	269.773		314.858	238.065
		239.345	278.093	397.464	295.029	268.681		275.575	366.14
		374.748	353.343	377.769	314.915	323.089		281.113	218.874
		298.243	297.633	433.242	216.493	295.548		274.236	253.096
		295.727	280.083	331.753	256.291	323.799		231.962	237.674
		299.106	281.124	570.266	263.649	315.297		248.072	277.811
		176.976	302.285	405.715	301.277	265.776		276.826	396.384
		379.521	64.3815	401.556	295.997	304.164		225.38	258.06
		202.365	293.083	381.502	343.428	223.023		300.208	357.532
		207.776	257.107	378.507	261.446	285.97		147.558	246.04
		207.564	325.03	402.782	294.742	215.058		254.584	235.834
		317.007	72.676	546.719	310.299	262.163		269.125	212.315
		343.221	242.949	428.69	236.295	287.824		333.688	258.059
		176.561	273.942	331.78	229.838	233.365		275.51	243.429
		269.381	327.714	392.323	256.803	323.102		198.844	254.964
		313.51	223.879	581.544	281.406	326.625		138.532	224.725
		233.54	323.483	460.826	282.079	226.246		308.468	262.297
		268.061	234.918	459.876	251.926	249.073		397.474	246.605
		341.447	306.854	346.242	227.316	230.545		233.596	174.816
		385.557	345.09	480.182	303.971	198.121		155.33	243.936
		253.731	319.004	315.194	259.075	293.615		219.083	254.844
		240.112	352.21	420.126	267.645	319.34		230.005	268.328
		231.885	141.568	396.199	208.362	336.569		244.846	322.762
		259.328	288.779	416.159	290.738	282.189		134.765	347.57
		284.037	44.4644	393.815	295.298	172.368		161.995	335.56
		352.162	293.101	334.368	249.131	274.558		276.993	319.214
		251.484	138.754	382.862	286.688	349.076		237.45	295.65
		418.177	111.19	260.862	225.955	243.401		279.833	512.465
		210.276	337.956	275.933	299.491	261.478		367.566	218.184
		354.706	356.188	427.686	267.362	237.308		357.779	285.958
		322.556	271.236	418.979	298.126	271.488		247.398	239.314
		265.896	221.88	449.862	240.516	271.642		346.931	234.675
		253.65	90.2673	442.764	279.761	297.267		122.814	261.816
		332.592	190.617	448.754	254.836	275.887		276.006	254.119
		224.114	263.152	412.774	256.012	275.355		295.743	231.316
		182.207	246.561	456.173	282.453	237.116		303.687	314.556
		324.848	260.539	440.085	290.252	260.15		287.079	281.084
		229.497	330.159	408.372	191.735	266.458		329.973	291.751
		266.869	281.067	331.476	263.388	337.823		206.322	256.517
		290.392	302.894	429.286	277.835	297.575		387.565	221.141
		311.638	179.711	350.046	278.078	224.37		199.87	244.882
		361.01	385.207	437.312	302.519	173.905		337.256	280.314
		164.463	347.684	397.084	163.744	221.324		256.556	232.992
		267.946	316.89	410.019	181.541	299.07		317.382	253.87
		313.142	274.756	356.007	402.333	166.925		246.663	281.506
		213.664	317.549	371.514	226.231	283.954		309.185	282.607
		331.577	282.65	349.663	187.032	263.994		369.319	193.623
		319.788	356.284	356.989	189.961	276.098		315.347	275.801
		230.521	263.277	522.317	223.705	272.8		377.805	194.785
		210.842	341.849	437.154	196.286	255.381		203.897	212.046
		320.682	343.781	425.582	305.519	345.392		133.447	235.719
		170.263	269.522	431.582	200.229	436.147		247.079	246.479
		309.959	247.354	413.257	284.651	374.396		170.759	203.392
		290.539	286.92	436.48	164.996	369.085		200.108	242.606
		243.136	233.923		220.012	385.267		196.355	217.133
		247.476	283.211		337.898	395.33		222.037	278.332
		199.364	225.364		171.519	301.565		177.77	277.503
		201.304	251.437		263.652	413.452		204.131	234.297
		240.463	275.95		261.009	441.696		254.561	209.978
		259.574	328.759		211.455	362.112		304.651	232.878
		340.289	311.233		246.475	456.5		286.782	220.429
		243.032	296.056		194.309	259.022		254.641	213.67
		270.628	167.282		233.429	393.593		253.297	271.891
		242.117	173.306		270.302	450.612		268.985	303.642
		341.573	272.999		334.298	346.212		252.368	210.38
		429.817	204.187		141.27	460.136		247.606	210.673
		217.632	167.41		438.141	461.416		294.15	185.413
		209.208	274.734		294.53	295.905		263.564	201.294
		263.302	264.299		226.805	339.496		254.128	186.025
		261.927	325.033		379.311	324.763		165.017	219.775
		214.07	371.63		333.674	298.449		179.917	270.607
		259.29	298.12		387.72	312.356		220.835	219.142
		223.18	276.743		258.181	334.117		339.146	249.801
		427.934	232.691		227.51	406.235		169.326	302.164
		292.811	309.383		348.658	404.549		262.998	248.439
		368.154	367.997		407.071	387.67		270.116	211.495
		261.514	251.879		231.199	134.643		289.204	231.839
		228.211	339.404		181.906	393.255		269.786	240.956
		348.791	51.3198		338.842	324.871		241.387	240.527
		335.904	93.7718		179.798	380.993		240.359	159.817
		210.026	315.985		232.735	364.454		326.611	190.504
		410.862	365.351		225.523	384.848		259.654	249.029
		376.521	296.884		220.864	286.717		297.112	176.851
		401.845	367.819		129.43	375.223		227.121	204.67
		186.069	70.6377		164.7	376.605		252.585	238.762
		225.772	408.285		226.593	276.742		323.753	302.878
		271.715	334.434		413.877	453.065		278.192	226.825
		254.948	286.199		247.464	323.281		247.668	244.375
		243.5	173.21		182.796	244.156		259.834	277.922
		240.357	195.251		259.379	318.682		201.923	240.764
		251.357	299.987		250.007	375.032		281.543	202.746
		208.356	201.409		226.723	313.963		277.153	242.009
		290.148	338.086		280.832	335.535		214.043	127.559
		305.686	309.542		206.346	293.951		273.222	206.366
		227.059	223.491		200.879	426.232		278.447	176.666
		184.348	296.081		246.136	354.567		332.947	218.497
		243.662	306.086		220.925	330.484		269.474	274.883
		232.331	244.665		360.476	258.807		239.033	265.663
		334.151	266.613		125.73	422.966		294.279	267.483
		209.736	161.308		211.75	312.297		233.138	281.08
		290.876	166.094		297.981	370.95		304.178	293.522
		258.453	335.909		290.918	408.696		299.016	285.777
		294.728	314.189		250.66	389.041		273.896	472.656
		272.772	372.413		131.267	390.005		270.273	283.322
		230.025	215.614		232.658	368.424		319.003	287.546
		244.046	314.043		200.692	317.199		289.442	326.406
		226.818	342.641		236.693	423.398		259.556	293.773
		189.417	257.955		269.237	289.572		313.555	350.736
		217.988	256.056		405.466	254.423		302.423	291.605
		224.855	61.5573		311.596	315.715		251.447	323.326
		174.558	265.529		271.032	506.673		269.36	209.068
		226.665	40.6711		213.276	351.532		253.12	284.713
		253.245	306.123		219.172	491.746		237.264	221.133
		235.115	323.087		247.055	234.718		263.155	284.762
		249.594	362.288		344.77	370.563		302.621	235.883
		241.449	166.005		247.487	314.557		317.751	236.312
		232.481	397.555		242.958	368.594		291.169	198.908
		245.003	321.467		214.74	397.479		265.778	211.193
		226.942	433.434		340.221	393.22		269.7	280.06
		283.105	250.208		220.302	278.49		264.062	217.298
		232.771	240.798		192.969	302.587		290.494	180.793
		261.111	69.7608		254.512	364.763		278.815	267.693
		235.41	348.593		276.959	369.087		246.503	275.763
		255.827	229.75		239.237	298.965		283.595	214.386
		305.1	245.485		358.609	341.805		285.989	237.18
		222.817	51.565		221.653	300.848		288.986	265.295
		276.96	64.7682		297.659	356.81		303.561	272.677
		255.793	251.247		211.515	329.761		226.813	230.406
		313.366	69.7841		263.356	334.206		283.443	281.803
		275.007	307.247		217.934	340.866		308.862	198.09
		279.522	291.372		216.739	422.058		287.543	321.02
		357.505	220.686		216.739	505.637		331.079	315.312
		222.241	328.26		173.108	318.283		271.136	209.332
		239.415	126.154		259.138	493.085		213.353	308.845
		331.947	328.387		177.352	355.948		190.874	263.465
		274.17	374.171		253.097	361.016		283.237	227.178
		274.402	161.07		249.51	280.621		277.631	324.489
		274.438	42.6449		268.538	284.009		195.32	248.628
		244.699	336.199		231.984	333.884		280.627	249.02
		341.112	280.152		216.839	322.935		175.094	296.286
		223.35	284.488		221.906	475.576		266.595	263.32
		338.447	214.073		289.094	296.045		267.874	387.271
		200.634	278.644		118.786	341.442		342.127	330.566
		312.306	352.21		186.942	393.086		252.218	346.904
		345.286	178.6		240.364	315.476		196.515	275.932
		321.642	406.15		137.663	338.012		122.455	236.983
		270.643	322.767		288.277	310.818		263.436	271.752
		225.801	57.7213		230.313	438.824		188.84	231.158
		277.078	254.157		191.812	404.017		126.057	194.265
		288.903	288.464		165.787	427.379		316.376	236.897
		333.651	240.712		203.92	278.684		147.343	341.59
		300.52	244.549		199.219	303.363		220.323	241.906
		266.963	363.618		388.652	327.888		259.65	310.884
		351.701	245.105		354.413	288.505		242.624	158.541
		242.357	298.22		181.284	279.689		188.019	105.3
		253.897	202.587		250.233	527.201		215.908	272.241
		226.583	234.067		208.196	289.582		274.802	291.685
		209.539	132.708		227.887	385.323		268.673	260.09
		245.455	336.84		172.911	817.953		213.933	436.177
		279.97	301.647		355.723	420.791		222.95	340.296
		187.818	390.001		297.749	319.577		206.705	299.079
		259.453	262.34		170.496	291.627		247.283	325.032
		293.878	317.54		202.803	247.757		282.644	308.433
		352.064	376.493		294.304	268.613		242.77	171.305
		249.824	76.5947		200.922	314.58		258.702	255.803
		237.161	209.059		263.841	295.779		275.954	245.541
		247.16	307.805		226.34	282.982		142.115	279.612
		232.472	47.6422		219.53	626.03		263.415	287.935
		242.391	393.667		325.963	255.711		216.061	282.718
		259.134	42.6449		231.503	367.157		262.95	311.425
		259.795	412.389		220.288	472.078		156.955	303.959
		306.621	333.578		206.453	307.298		114.346	327.746
		240.83	269.368		190.461	231.098		182.826	244.221
		316.642	388.861		270.871	269.619		245.999	308.758
		329.816	219.463		253.857	312.177		293.375	237.117
		280.441	206.731		209.608	341.129		270.839	257.045
		320.505	363.434		247.63	338.299		249.485	202.866
		271.387	284.962		252.422	338.204		256.033	259.227
		307.225	202.172		288.675	331.925		220	284.708
		287.643	382.72		308.023	436.377		290.247	252.39
		321.063	331.035		278.793	241.135		272.898	273.548
		267.791	276.476		300.044	344.31		230.582	261.955
		301.753	327.391		211.34	309.343		256.912	274.169
		268.264	347.514		278.142	315.239		283.603	253.326
		255.47	252.617		185.293	287.415		260.525	163.607
		305.508	182.468		276.944	306.771		285.674	334.631
		313.862	294.766		227.743	239.449		157.963	328.571
		305.999	242.471		291.68	471.582		320.893	190.815
		321.36	327.981		328.894	331.542		137.77	266.063
		243.961	259.372		254.063	248.314		300.741	316.965
		264.918	273.359		293.326	292.664		266.971	278.891
		269.365	358.087		214.281	365.489		149.788	283.162
		342.708	386.642		260.388	341.14		277.78	196.575
		238.8	370.316		230.522	338.399		364.96	222.949
		300.64	252.479		449.537	475.848		294.821	350.4
		320.847	279.341		340.227	411.089		270.875	297.696
		291.693	268.707		469.065	388.274		323.261	278.408
		277.415	320.218		298.405	294.729		281.599	296.293
		313.887	272.15		282.044	657.487		288.912	299.762
		219.433	373.96		275.956	285.733		148.544	254.902
		313.857	206.261		309.441	263.129		371.605	270.901
		289.256	260.623		267.021	306.875		185.54	319.503
		343.861	285.893		337.553	449.867		122.67	269.049
		289.416	277.561		298.92	282.634		268.9	234.475
		324.665	361.483		268.016	276.572		300.373	231.898
		275.026	300.984		297.727	315.525		185.426	287.397
		324.313	369.154		280.124	461.9		193.312	228.729
		399.168	325.839		284.263	299.063		267.545	270.814
		326.9	318.185		317.509	559.622		354.447	159.284
		305.441	298.292		247.532	379.589		216.136	266.14
		374.021	239.108		279.183	317.741		245.886	211.234
		294.477	303.631		222.412	436.627		410.61	246.502
		300.181	207.573		159.043	290.619		252.352	278.852
		247.601	338.407		185.582	562.12		255.801	304.131
		281.024	304.304		275.856	261.46		237.116	281.421
		229.085	366.93		292.428	284.89		231.482	254.69
		288.037	271.264		246.909	381.429		148.142	232.556
		269.131	214.122		296.887	467.319		169.459	271.502
		325.471	257.169		279.902	245.033		137.351	237.261
		302.262	229.79		336.472	276.459		292.676	279.892
		268.958	356.264		244.121	492.928		250.873	329.016
		262.699	346.078		294.73	409.688		250.92	280.523
		316.525	151.577		322.859	403.407		237.437	228.554
		266.78	91.8719		327.329	309.165		269.63	258.991
		385.27	316.505		275.319	306.407		132.056	338.061
		266.53	207.024		280.544	436.221		215.604	274.855
		258.355	352.907		313.54	312.324		219.728	357.056
		329.687	264.549		382.718	373.503		227.804	313.489
		288.583	342.233		283.699	244.231		343.723	349.128
		213.883	222.955		297.426	340.916		119.673	163.864
		257.042	46.1633		278.21	262.883		137.953	366.257
		438.376	245.404		288.291	252.127		292.002	279.174
		308.934	259.29		322.696	574.041		254.588	241.744
		275.424	221.263		203.771	366.152		158.076	320.188
		245.868	283.906		289.668	283.897		138.702	349.977
		301.061	254.904		345.175	463.915		320.653	266.381
		335.688	155.07		342.232	250.625		177.623	257.98
		301.38	313.053		309.516	331.702		354.428	210.73
		339.171	271.535		298.592	323.235		216.175	291.662
		386.256	251.344		301.638	294.589		161.741	306.867
		303.143	310.788		286.354	255.251		192.763	243.468
		222.695	308.846		361.621	405.634		225.45	261.871
		274.223	256.877		365.106	317.483		177.297	265.23
		388.395	346.126		315.156	345.229		141.201	176.093
		259.873	295.967		250.592	387.308		97.6286	261.688
		388.833	283.037		329.404	266.248		286.823	240.229
		507.716	395.618		337.884	313.11		161.301	251.913
		292.471	345.12		246.455	278.248		134.571	317.717
		237.167	254.554		313.975	262.208		186.106	251.922
		507.455	300.909		251.552	278.85		173.146	186.633
		367.568	129.87		304.864	234.035		214.611	247.494
		359.245	335.725		291.753	311.565		327.611	205.93
		337.355	256.622		319.001	255.709		270.912	309.607
		469.362	265.431		395.478	367.435		122.323	322.39
		359.873	283.677		290.691	266.905		134.353	284.917
		278.544	304.131		289.371	240.273		198.773	287.918
		331.937	316.858		313.979	281.624		94.6177	179.518
		275.821	235.498		343.266	298.543		183.169	320.563
		252.372	343.505		344.288	256.605		204.121	186.003
		336.405	308.601		251.558	296.09		188.803	325.301
		344.46	362.805		312.878	358.288		212.224	287.316
		369.564	219.662		299.316	315.646		135.269	166.866
		248.271	276.765		288.598	268.549		216.834	360.872
		315.646	319.666		283.984	383.205		252.283	383.596
		283.994	158.869		305.811	295.066		259.732	120.489
		410.422	241.97		294.81	369.882		204.803	266.369
		371.453	256.128		266.712	249.637		233.126	216.343
		302.414	179.836		283.788	344.568		279.258	229.426
		336.657	315.742		283.03	240.296		253.784	373.333
		261.17	340.798		317.354	383.075		184.411	310.087
		451.499	172.21		316.389	277.846		188.611	134.151
		421.61	287.794		299.395	357.837		191.833	123.732
		423.35	296.405		305.434	466.778		270.371	326.517
		419.016	282.382		283.438	303.312		267.308	171.929
		351.626	260.15		338.216	288.832		236.258	181.629
		449.452	241.84		334.049	241.458		235.525	372.661
		523.606	338.858		269.549	291.047		172.084	124.336
		319.939	276.599		237.763	266.421		166.215	255.156
		214.411	276.922		366.029	409.347		363.406	267.846
		337.892	209.742		287.307	246.626		316.086	116.139
		360.715	248.465		217.033	292.182		157.156	202.866
		439.541	327.525		127.313	270.817		156.928	355.477
		284.732	242.774		315.671	249.237		290.315	371.093
		357.766	269.839		318.391	465.966		272.796	277.014
		432.874	323.723		195.34	249.766		110.423	287.087
		378.254	280.827		266.677	230.057		117.603	210.155
		347.146	337.288		265.567	381.493		339.653	335.671
		373.512	270.918		239.006	470.841		332.971	172.386
		431.556	298.094		297.604	308.378		292.872	353.279
		285.533	295.646		236.494	366.76		180.051	160.174
		362.24	319.151		351.323	300.235		226.844	289.088
		401.925	156.377		302.123	373.777		188.71	224.365
		267.563	326.922		282.844	299.099		275.414	224.339
		206.443	329.722		363.175	293.609		306.997	236.496
		336.191	372.848		335.817	404.891		246.676	279.718
		334.309	331.788		357.514	473.654		269.966	258.041
		327.81	315.7		315.564	382.935		297.59	197.841
		236.407	186.541		301.927	243.745		205.353	372.805
		396.386	433.954		444.459	311.49		184.223	227.872
		248.426	291.239		197.257	368.492		215.043	210.912
		342.249	368.274		328.218	259.956		404.76	244.409
		485.372	274.912		159.701	270.469		225.234	150.821
		276.373	131.321		298.84	258.885		238.777	256.495
		334.595	344.733		213.41	330.207		183.805	137.239
		263.573	442.466		221.951	238.138		237.066	290.712
		363.86	342.493		122.925	321.181		194.237	121.391
		383.653	85.5329		360.434	298.545		249.866	272.462
		335.054	289.441		271.372	206.115		232.983	131.773
		281.385	287.113		260.665	200.956		115.162	296.987
		361.723	438.538		228.592	195.746		200.317	241.87
		383.641	289.471		269.833	188.667		287.778	282.878
		379.692	301.988		277.736	214.867		310.085	306.013
		277.934	43.343		298.602	222.379		364.375	360.887
		236.099	295.337		197.332	213.086		353.032	255.813
		296.615	291.436		306.7	169.905		258.58	345.027
		201.543	258.846		240.128	151.556		153.469	368.257
		276.967	341.321		293.528	201.418		251.392	327.998
		281.186	261.222		311.682	266.244		97.4605	274.354
		368.227	323.556		342.155	172.215		288.159	329.941
		238.051	181.758		274.956	212.737		221.966	249.198
		298.713	190.18		308.666	274.876		182.144	324.545
		287.053	224.183		329.175	286.414		239.654	284.384
		315.117	317.422		330.314	179.58		210.43	178.707
		428.657	157.313		237.315	191.204		271.42	146.898
		313.999	215.564		363.36	228.439		321.869	389.677
		204.288	292.181		314.73	179.215		179.846	256.883
		226.025	218.962		308.036	170.588		277.504	366.521
		508.655	243.209		311.185	195.825		160.719	246.769
		350.658	189.472		313.104	164.071		231.084	310.12
		332.058	222.41		276.107	197.784		216.336	325.068
		287.501	278.471		133.589	284.208		241.807	278.027
		311.858	252.661		375.031	230.735		189.02	241.803
		333.658	241.382		247.306	181.895		105.197	302.523
		303.443	141.142		324.327	236.146		196.534	282.554
		368.128	236.394		280.686	230.151		223.912	294.793
		334.342	293.447		302.413	190.829		221.685	390.471
		414.897	180.483		281.902	271.07		270.95	336.82
		396.285	270.123		348.672	154.787		189.695	273.83
		251.57	54.3599		319.102	228.01		264.612	379.612
		321.555	201.558		350.87	185.283		226.544	248.536
		390.123	48.8672		357.973	207.316		305.446	226.79
		426.213	227.573		365.124	128.352		92.003	234.801
		378.754	288.877		338.892	151.652		207.843	250.495
		447.364	199.978		319.064	186.016		325.584	272.584
		358.136	327.608		299.975	184.868		249.415	283.168
		249.347	105.908		286.64	350.22		203.255	428.467
		273.053	129.36		348.527	238.626		302.883	241.235
		381.507	302.061		385.659	138.47		188.129	324.487
		374.705	296.936		178.407	201.584		147.718	254.952
		381.796	230.763		325.408	245.285		287.615	247.269
		487.262	276.633		380.172	208.045		264.107	227.083
		464.512	208.295		339.104	290.656		218.323	253.609
		362.553	157.666		258.383	239.229		244.218	212.12
		294.741	263.371		355.625	256.537		236.883	213.314
		309.37	311.204		312.873	237.107		347.137	296.139
		260.314	161.916		325.471	204.088		159.306	149.4
		383.461	161.207		253.325	221.38		222.465	320.736
		364.983	260.584		256.756	197.508		293.526	216.348
		426.194	248.473		182.932	299.516		228.854	123.54
		378.42	255.705		280.353	224.937		219.344	240.829
		341.021	279.594		267.53	253.72		233.062	250.554
		282.638	249.434		117.851	272.582		234.978	254.94
		386.878	216.011		227.476	191.458		122.387	263.745
		376.39	316.823		300.546	252.13		247.061	258.873
		418.588	248.034		320.425	154.81		252.958	279.586
		229.443	456.161		190.884	445.927		240.284	261.734
		381.695	376.889		266.004	192.625		279.725	217.832
		344.236	405.737		253.527	248.081		211.579	253.917
		369.991	194.184		245.279	138.803		150.367	275.107
		412.883	347.115		224.192	182.184		208.934	238.774
		283.489	392.505		171.063	415.363		271.771	151.689
		437.318	457.51		189.701	353.458		163.597	225.515
		370.405	181.372		321.668	220.076		223.701	228.049
		426.278	205.614		218.41	135.169		125.771	257.712
		345.339	200.444		315.584	160.233		251.962	189.826
		371.221	343.5		165.359	252.919		268.67	163.26
		366.698	222.425		174.011	266.733		236.097	268.179
		417.134	146.467		272.359	343.501		264.204	230.829
		335.758	232.383		245.052	260.536		187.121	257.123
		320.218	466.439		305.803	287.753		221.228	305.606
		419.517	281.249		128.518	255.925		230.441	170.819
		270.86	162.902		198.645	199.324		172.387	240.63
		407.293	224.043		419.591	207.053		117.992	383.212
		326.452	105		318.976	252.648		211.024	259.826
		386.545	281.558		239.102	226.278		193.333	185.359
		360.314	237.921		291.817	212.128		258.163	138.217
		401.067	252.104		347.28	341.932		171.126	111.13
		398.436	274.75		115.963	198.727		267.334	311.217
		368.577	92.7288		322.498	118.39		224.411	407.716
		288.252	241.497		221.539	355.913		285.84	108.974
		352.595	77.4795		253.373	269.486		203.138	268.693
		365.072	223.662		268.805	217.211		246.757	261.932
		428.736	310.673		307.657	353.444		293.118	182.531
		258.17	291.628		339.004	254.701		170.305	105.35
		359.703	211.215		324.578	396.116		258.851	257.612
		265.153	125.637		284.981	203.962		204.178	250.553
		328.499	317.669		350.276	293.166		202.361	275.354
		285.678	388.41		156.333	328.983		174.705	208.474
		312.296	51.1201		292.748	296.601		281.885	176.451
		208.804	390.464		361.766	188.737		183.979	242.65
		272.822	293.381		322.52	125.903		160.987	255.15
		174.694	227.723		300.532	356.266		247.467	252.888
		334.827	237.534		217.339	351.42		255.288	269.459
		239.749	353.431		135.931	179.682		141.456	255.18
		361.861	245.889		282.728	268.224		266.11	177.628
		263.025	222.078		247.198	333.643		235.705	210.281
		222.694	328.215		338.024	365.647		267.624	231.861
		312.855	233.692		214.328	206.941		231.741	370.667
		309.04	172.132		334.475	280.364		305.584	142.255
		362.595	51.4771		234.185	531.558		143.967	201.785
		252.461	311.569		290.507	302.599		234.394	256.074
		265.578	88.6083		225.729	267.289		212.58	175.59
		278.547	48.9729		353.667	236.617		256.427	314.8
		218.686	65.9388		370.839	144.418		210.113	198.933
		236.753	362.794		113.932	133.284		183.873	221.737
		370.339	362.131		185.344	260.488		223.948	204.9
		257.596	252.999			239.784		182.114	252.112
		394.068	308.465			226.504		281.006	234.512
		201.641	190.108			319.069		255.257	226.078
		296.605	288.015			211.207		249.073	249.666
		194.497	164.145			186.802		276.451	231.477
		371.452	271.528			370.316		246.776	237.287
		235.303	198.532			202.469		325.901	305.764
		283.609	298.838			250.778		266.645	314.883
		259.799	217.239			248.219		215.628	316.922
		393.087	73.2465			464.579		211.4	354.921
		322.018	258.085			226.113		245.655	277.92
		236.224	128.296			243.664		255.778	119.979
		343.202	102.354			472.205		171.62	328.394
		314.708	180.353			402.901		177.942	114.361
		316.752	274.408			216.101		212.109	304.918
		423.885	245.206			305.356		371.469	295.112
		349.871	312.509			295.885		225.262	309.799
		351.959	264.114			195.557		235.358	258.175
		301.569	272.182			235.782		252.636	305.845
		211.763	222.961			181.968		292.853	112.764
		223.463	58.0387			182.629		225.282	329.768
		277.386	141.468			269.906		312.104	259.132
		305.421	280.474			284.573		291.591	284.036
		247.815	106.497			128.427		281.015	267.88
		258.387	196.231			218.436		355.412	255.16
		267.417	317.335			132.147		267.66	254.726
		360.18	274.055			211.366		205.494	312.402
		266.006	249.269			166.32		148.454	267.355
		239.162	331.14			178.367		200.77	186.387
		280.331	325.179			202.123		270.761	291.787
		315.504	51.6376			140.487		197.958	270.787
		313.813	278.348			206.804		180.734	287.423
		250.757	218.336			128.898		177.256	246.227
		411.861	274.612			179.829		304.569	308.828
		281.853	301.493			180.679		283.175	310.207
		370.797	197.327			145.558		220.626	307.379
		236.045	258.753			224.414		330.175	309.699
		202.368	47.731			247.767		234.84	286.876
		237.231	91.9067			207.431		376.455	244.817
		309.826	230.947			191.999		235.778	328.373
		337.936	330.499			207.335		338.284	109.964
		346.067	287.235			194.284		217.217	177.838
		332.518	271.531			215.865		201.316	314.623
		239.371	322.226			241.629		267.669	345.135
		301.813	308.952			213.344		282.769	270.392
		223.344	304.245			188.554		244.776	270.952
		239.397	316.335			194.754		212.837	127.989
		249.064	306.539			272.745		199.576	192.993
		294.409	265.41			229.996		347.046	197.266
		347.853	322.931			252.157		246.342	308.044
		248.266	288.193			218.482		271.432	332.787
		192.353	319.976			204.171		241.759	282.285
		149.644	227.161			192.242		231.627	115.285
		206.77	314.611			186.085		479.728	282.797
		241.003	255.418			155.71		164.267	262.173
		220.444	440.543			274.667		209.683	297.433
		262.618	309.103			222.919		252.707	372.621
		233.501	364.68			160.758		261.299	364.439
		265.422	214.113			203.259		204.885	241.242
		309.946	561.971			232.605		239.655	360.504
		294.001	266.02			225.469		186.707	320.247
		332.324	249.915			218.853		377.214	307.196
		292.007	314.822			171.822		185.639	280.974
		224.611	263.721			218.514		231.624	264.686
		265.459	276.163			186.427		236.491	304.098
		245.138	594.921			240.68		220.955	421.143
		166.617	174.139			204.652		234.514	207.726
		292.23	299.222			191.039		150.723	247.228
		237.336	165.222			212.651		203.795	296.581
		276.323	119.458			168.397		229.117	381.146
		281.159	242.088			230.878		235.697	212.566
		302.714	322.203			174.642		300.137	133.786
		245.05	323.221			267.386		262.333	146.166
		285.54	92.9577			145.219		339.772	198.249
		245.78	188.547			184.435		318.129	311.456
		321.4	297.564			257.098		319.333	321.434
		338.657	226.583			353.805		241.695	303.75
		328.418	257.237			294.753		243.388	321.713
		277.036	315.676			264.631		267.85	183.621
		285.951	332.794			488.302		255.818	370.607
		288.793	321.466			198.624		230.602	360.197
		282.112	61.8073			331.59		202.163	283.256
		351.112	207.621			197.655		273.827	399.79
		257.944	322.499			309.461		237.349	324.061
		315.878	270.087			113.704		204.8	120.534
		243.937	289.177			151.485		299.978	272.716
		259.486	180.669			285.705		234.635	319.312
		226.345	280.28			262.922		245.65	309.491
		261.375	231.374			387.89		299.582	368.101
		308.148	316.816			220.177		247.926	321.651
		276.478	164.572			300.945		274.135	314.213
		319.192	260.345			256.41		238.127	269.071
		264.669	362.143			211.743		194.817	382.073
		212.479	276.896			212.906		279.467	100.946
		250.104	237.396			171.135		339.821	282.768
		371.368	238.066			393.768		243.781	338.657
		295.619	254.006			231.642		202.519	354.97
		196.856	246.53			324.154		277.106	324.898
		191.461	121.115			419.096		253.067	244.44
		246.11	276.884			228.532		230.014	374.939
		292.947	300.657			202.578		236.621	337.208
		297.178	358.279			182.116		287.087	101.32
		332.445	347.512			291.819		239.53	156.195
		231.271	324.191			286.957		241.136	100.995
		240.183	286.825			191.004		214.483	218.179
		339.729	305.269			319.406		198.497	286.917
		234.172	327.075			213.403		273.592	292.777
		250.878	294.967			215.673		246.047	299.476
		316.197	258.527			243.117		205.122	392.133
		301.176	351.469			288.514		267.94	367.293
		324.788	354.943			164.011		311.789	275.571
		285.132	226.228			221.032		225.874	131.295
		220.275	250.237			293.64		262.16	322.184
		323.278	257.14			181.201		288.105	406.2
		274.001	252.414			367.179		230.926	104.382
		194.322	343.876			256.712		187.361	339.234
		230.785	261.431			201.74		264.99	196.989
		273.558	260.632			124.05		268.947	270.343
		272.918	203.315			215.989		228.57	373.611
		317.133	285.729			247.773		214.053	372.81
		242.073	228.678			373.625		246.237	358.955
		224.288	240.926			224.228		235.321	420.637
		227.878	293.574			210.774		200.958	131.255
		250.063	276.88			301		279.328	313.25
		436.649	149.567			193.838		164.581	206.47
		300.502	299.848			217.563		219.136	208.289
		298.399	290.411			299.946		209.433	174.061
		294.672	352.695			221.145		256.851	258.444
		351.767	317.284			208.894		213.116	219.838
		336.383	156.743			212.819		195.708	227.477
		309.728	319.784			194.507		217.454	227.089
		270.047	262.953			241.23		193.447	148.973
		252.525	205.284			258.912		227.214	261.241
		319.878	284.049			311.739		240.367	214.702
		361.687	251.279			201.226		163.124	195.585
		284.136	241.613			208.438		216.956	241.525
		309.389	318.478			285.703		200.079	218.734
		341.62	103.716			209.197		260.717	247.3
		295.165	161.494			185.605		243.114	219.931
		262.37	124.163			248.075		214.179	266.43
		243.89	313.846			218.802		220.313	214.594
		301.512	258.086			210.145		208.945	259.052
		263.433	160.974			217.722		199.886	254.732
		226.332	231.757			164.925		206.175	230.69
		316.927	214.858			227.466		254.635	238.646
		331.948	274.231			200.905		220.059	245.684
		284.942	307.487			202.662		179.106	243.05
		268.299	219.253			243.158		352.923	344.325
		314.712	241.101			150.3		228.359	309.998
		372.49	264.439			289.746		256.386	242.835
		338.546	65.7276			377.402		211.989	203.707
		256.443	228.397			279.782		272.557	345.848
		359.495	209.351			315.787		228	264.871
		251.345	285.322			167.89		324.74	322.204
		229.847	258.092			336.876		174.546	217.045
		268.402	263.608			318.83		201.467	250.748
		263.044	292.703			372.884		125.923	280.147
		191.48	250.317			229.122		263.917	239.967
		297.699	217.87			303.041		318.767	267.101
		276.076	52.8387			247.401		235.787	131.866
		192.233	136.48			353.799		217.139	391.672
		298.9	298.048			436.272		270.263	255.359
		292.324	127.446			346.77		174.52	208.567
		233.485	348.161			292.607		232.643	243.392
		222.779	268.56			383.686		322.808	272.695
		358.089	197.46			260.688		149.779	394.872
		368.848	308.73			357.43		251.355	256.114
		339.364	233.001			172.357		154.011	221.246
		253.761	351.642			272.097		241.713	245.696
		280.97	287.261			246.632		260.18	247.745
		275.177	312.611			372.743		178.698	270.446
		345.611	342.487			370.109		382.611	246.363
		259.468	213.537			361.599		288.758	252.409
		326.931	220.127			159.963		190.802	205.907
		222.212	176.724			300.158		222.032	239.058
		304.1	199.913			383.794		268.282	284.62
		231.216	338.175			338.937		345.34	247.653
		251.895	203.099			357.831		233.152	285.775
		223.433	135.874			204.549		180.53	242.687
		235.301	291.14			298.021		231.942	227.898
		288.462	124.442			415.354		282.615	224.643
		283.993	295.773			123.764		149.532	240.813
		234.342	208.246			365.599		206.018	346.196
		257.589	258.305			251.661		275.781	297.28
		247.169	74.8798			275.385		324.911	210.105
		248.785	113.507			363.672		182.315	205.152
		294.288	316.041			250.617		185.19	369.241
		342.445	315.812			308.606		248.144	249.975
		228.312	89.9257			277.131		402.104	263.262
		269.219	211.915			398.86		250.546	217.655
		285.131	91.4354			214.16		223.392	300.267
		352.96	183.136			292.451		296.277	239.54
		228.564	67.9659			492.179		264.874	234.273
		250.392	341.944			307.051		212.888	264.648
		264.136	354.391			324.418		256.304	193.215
		252.945	269.104			278.39		236.786	247.281
		283.189	377.315			324.315		240.282	308.749
		337.742	250.41			151.346		257.564	222.825
		262.102	264.584			343.95		234.569	165.496
		252.19	299.872			424.369		327.368	310.947
		263.805	302.568			155.795		312.64	290.285
		298.8	249.602			501.807		298.506	169.955
		224.409	366.615			223.036		291.612	259.396
		277.901	276.774			284.412		224.555	139.896
		233.97	276.688			213.056		230.983	277.056
		209.084	236.249			141.784		213.738	288.338
		284.044	294.289			418.41		487.846	265.295
		309.252	96.6267			327.274		235.916	195.855
		240.292	63.087			271.238		219.085	183.431
		196.538	177.929			186.525		273.434	235.555
		221.862	321.734			328.608		235.335	249.394
		233.434	76.202			276.861		197.372	243.449
		227.657	453.381			253.679		214.97	334.64
		250.847	159.436			224.543		235.677	232.081
		243.947	107.533			192.788		197.823	177.502
		240.016	480.013			237.091		228.096	339.032
		219.101	285.551			426.175		171.919	160.3
		218.283	40.3475			182.124		249.127	196.108
		247.822	274.739			368.637		259.445	167.059
		252.137	266.548			328.057		239.349	242.787
		278.179	352.073			288.277		179.588	188.282
		263.365	255.326			270.803		285.257	260.099
		287.377	251.294			278.139		269.009	293.23
		288.439	280.409			323.74		229.307	249.886
		263.422	239.868			295.699		181.888	216.223
		193.76	61.0868			302.992		263.162	193.174
		262.745	72.0854			327.471		193.649	175.481
		269.025	237.227			152.481		176.551	290.601
		213.468	210.937			279.232		253.014	180.669
		241.666	269.117			157.843		188.906	313.413
		246.406	113.586			159.079		222.125	244.865
		273.736	169.924			123.136		246.233	169.526
		220.685	348.15			116.967		310.257	387.873
		298.212	335.877			236.133		374.677	298.04
		285.982	75.3201			306.519		142.958	175.499
		238.225	71.5235			218.264		167.717	171.129
		285.77	403.11			284.903		287.508	259.985
		182.464	208.929			348.453		251.793	317.146
		340.611	225.975			256.052		239.485	267.381
		303.419	231.114			235.156		228.011	129.235
		319.176	260.08			329.892		188.675	247.577
		321.361	451.001			308.283		210.821	274.36
		299.545	295.717			303.421		152.186	369.036
		275.671	367.092			255.667		219.424	277.811
		575.462	319.315			367.275		120.694	226.731
		277.387	322.676			277.357		332.059	123.958
		268.15	276.504			531.011		139.812	318.225
		276.976	278.378			282.633		277.521	307.064
		316.834	65.7227			214.511		266.143	324.409
		367.623	340.095			263.148		228.552	329.073
		306.514	283.936			285.501		131.714	261.077
		286.647	158.505			244.207		376.64	244.694
		335.137	200.126			387.264		354.201	170.002
		272.562	315.307			230.599		309.983	277.839
		275.436	331.347			230.896		305.172	340.669
		284.529	356.211			120.623		290.509	235.783
		223.051	282.639			489.422		227.567	401.079
		243.784	359.221			350.554		228.528	364.533
		274.517	337.059			421.933		337.043	293.583
		347.46	192.603			131.61		244.864	342.878
		253.713	197.474			226.544		352.398	314.426
		268.12	233.432			120.728		193.06	264.923
		353.309	260.735			298.759		273.499	292.543
		290.428	247.791			318.972		226.315	348.038
		246.903	130.547			299.636		407.645	292.318
		256.706	361.83			417.217		294.756	297.27
		507.254	279.463			120.985		515.297	116.341
		332.26	120.107			293.44		405.519	233.959
		598.203	112.614			384.459		224.785	262.966
		274.322	246.144			305.015		351.428	146.822
		286.854	271.296			262.822		273.001	361.632
		333.991	115.842			266.601		267.73	393.818
		353.928	286.185			255.952		257.452	240.158
		344.493	116.612			194.043		176.795	261.485
		269.877	293.15			156.843		258.738	288.424
		242.834	274.733			254.881		300.941	201.682
		278.3	324.075			182.937		151.974	242.873
		361.833	333.782			352.307		289.878	155.708
		258.98	105.46			512.193		277.047	264.52
		275.162	234.817			404.413		286.781	324.067
		237.944	322.981			211.314		296.978	267.509
		540.582	185.399			172.09		323.594	260.486
		318.518	213.362			256.52		274.743	266.207
		313.994	247.059			115.389		192.463	290.819
		259.753	125.219			325.929		211.794	458.62
		253.955	241.227			133.927		274.056	289.844
		517.566	110.565			200.06		293.612	264.07
		304.105	196.873			282.869		400.593	261.613
		254.243	272.315			348.299		220.966	319.292
		241.735	205.185			257.418		288.486	277.976
		408.85	69.148			223.149		261.762	247.164
		267.568	203.892			270.586		381.269	297.338
		349.967	328.843			286.859		221.289	158.453
		335.075	346.678			382.938		347.833	253.21
		269.235	141.015			227.744		271.283	209.199
		428.038	262.178			307.695		282.397	207.549
		279.473	200.725			245.289		257.26	253.383
		260.957	74.3296			289.545		207.254	298.602
		190.569	86.2027			136.172		201.492	212.046
		364.293	175.349			327.678		312.146	206.311
		289.22	252.812			200.15		197.205	337.455
		298.789	83.024			158.873		258.873	250.589
		367.121	178.998			369.098		232.099	363.793
		401.044	136.338			267.03		133.242	123.126
		381.669	172.368			295.345		395.66	343.253
		308.696	251.269			180.11		130.727	308.505
		266.895	243.304			172.089		265.187	373.655
		328.418	272.016			259.255		231.354	248.239
		380.007	218.893			152.452		155.132	295.14
		405.894	317.35			193.003		277.872	332.608
		417.554	146.675			208.096		228.628	140.504
		264.316	277.236			252.033		378.959	342.618
		342.92	195.082			155.565		239.776	229.319
		481.967	331.446			258.647		226.524	240.38
		309.005	169.781			243.918		293.089	179.557
		403.235	201.482			284.878		287.992	342.046
		575.801	257.543			322.169		175.007	285.268
		431.601	225.352			299.014		119.674	220.946
		290.305	281.669			248.444		307.11	323.361
		312.53	199.503			233.912		328.276	287.08
		197.014	338.034			329.022		345.888	377.17
		253.753	361.018			435.956		146.08	292.707
		339.475	177.59			260.053		301.661	315.649
		623.711	219.979			234.994		283.262	215.932
		432.136	213.087			228.444		171.561	233.759
		553.859	231.625			272.622		207.66	223.982
		282.305	235.771			354.386		289.35	289.31
		329.896	254.473			127.876		220.773	336.261
		394.752	229.383			143.397		156.307	242.447
		332.51	125.162			334.066		241.497	332.959
		323.974	182.474			320.727		365.698	264.093
		264.316	275.981			246.046		147.666	254.211
		384.191	248.535			198.889		138.397	454.099
		302.504	257.001			252.133		192.279	224.271
		313.575	186.78			315.078		237.406	241.167
		330.198	269.783			350.278		250.874	271.933
		216.285	313.672			320.566		184.44	243.874
		249.006	183.15			300.088		186.51	304.235
		269.002	297.685			312.977		146.68	153.673
		265.213	233.983			230.246		151.936	316.758
		299.503	71.412			133.849		232.683	346.678
		533.005	243.827			318.404		200.197	266.48
		338.378	146.894			323.29		115.763	275.743
		404.402	178.647			284.882		232.432	144.75
		397.387	293.248			268.383		282.595	310.717
		369.25	306.386			285.893		196.464	315.303
		335.849	157.898			302.969		230.228	208.992
		367.437	207.639			173.142		219.172	292.724
		296.502	252.64			366.092		197.756	232.171
		378.553	271.612			208.846		291.097	239.025
		286.433	51.4345			324.318		188.836	151.857
		281.838	358.371			379.706		293.234	159.559
		244.621	253.948			152.828		210.026	131.358
		306.518	223.624			415.217		240.44	323.054
		236.1	95.1738			304.959		301.922	272.163
		242.971	338.807			150.831		219.128	231.305
		248.692	304.535			301.556		259.285	165.264
		304.345	198.211			397.232		222.465	412.06
		412.594	133.923			239.87		168.344	344.07
		262.261	259.779			330.727		191.933	298.878
		310.339	334.394			341.629		205.468	233.481
		214.3	71.0672			354.384		241.916	255.206
		449.493	260.2			392.51		230.202	282.28
		245.957	274.558			315.793		276.75	245.345
		274.219	104.051			256.8		210.438	276.228
		273.237	64.9604			230.961		243.185	249.674
		238.873	45.5296			304.909		233.051	366.389
			339.397			411.574		232.103	193.657
			64.8564			321.552		257.188	213.38
			85.2516			410.275		259.476	404.139
			315.363			408.851		218.375	343.5
			121.552			346.864		191.534	271.761
			228.416			339.562		353.309	245.54
			379.237			270.306		170.658	331.087
			434.864			352.979		211.99	274.282
			307.357			363.275		277.758	256.375
			87.7076			363.916		161.327	331.987
			201.644			314.055		182.802	343.089
			49.8591			339.932		241.892	404.581
			388.86			342.516		189.524	256.496
			200.333			244.024		210.233	311.714
			249.79			288.764		247.464	264.716
			51.0541			188.54		130.339	249.193
			48.5845			339.036		232.832	348.933
			334.277			311.853		197.235	286.875
			250.992			313.29		245.819	310.306
			217.281			286.694		476.56	337.242
			261.04			530.393		233.612	363.867
			214.941			245.327		226.49	354.395
			63.7573			223.683		189.194	308.242
			293.402			301.542		293.326	280.339
			48.81			290.599		317.315	255.385
			159.911			141.264		260.45	293.81
			173.551			332.195		341.594	343.129
			123.611			330.498		210.271	297.085
			64.3072			275.995		198.519	329.621
			447.608			210.201		239.839	311.523
			52.3666			328.083		197.291	380.641
			267.007			321.474		183.004	308.06
			219.541			309.182		150.205	264.03
			251.107			294.786		245.5	246.562
			146.656			260.417		235.05	367.607
			221.157			339.918		294.063	322.855
			241.231			322.15		230.459	371.531
			231.051			301.674		274.601	406.352
			267.406			340.608		227.677	277.905
			183.778			420.538		184.302	200.259
			116.091			141.757		227.288	246.132
			214.165			318.817		246.467	292.328
			215.624			312.81		228.169	202.424
			219.806			334.241		346.676	328.623
			200.981			376.917		292.4	259.785
			252.397			346.236		201.572	220.261
			113.056			358.85		231.035	292.206
			288.562			349.527		255.381	310.276
			218.518			248.503		195.965	244.298
			191.042			353.119		379.974	321.485
			213.417			314.017		258.492	182.554
			170.233			350.67		235.685	240.982
			225.037			254.476		273.493	358.109
			134.511			320.962		195.879	316.133
			289.211			321.064		213.351	312.829
			230.85			341.864		192.571	225.955
			101.406			342.689		256.452	272.295
			246.157			356.4		246.947	234.251
			83.7801			395.113		415.739	201.526
			62.5571			328.268		211.601	381.463
			82.7877			282.797		270.791	334.731
			156.508			325.006		186.312	283.087
			309.407			311.163		186.149	307.99
			212.253			357.593		261.594	276.231
			272.137			307.105		199.638	329.023
			215.357			291.322		252.65	383.002
			137.107			264.866		249.351	274.613
			126.458			332.841		274.777	287.154
			176.803			379.137		199.993	289.519
			166.119			330.023		282.772	328.14
			313.135			304.369		122.212	233.069
			268.424			314.19		201.456	291.515
			352.84			308.396		163.567	275.676
			337.445			333.28		211.549	294.308
			256.876			283.741		270.721	275.047
			252.861			298.816		183.909	350.58
			206.26			294.394		283.869	335.445
			253.113			319.563		202.854	264.268
			263.89			290.696		221.231	334.233
			212.098			276.38		311.532	279.6
			347.62			341.685		267.083	278.09
			199.697			351.916		224.346	304.359
			284.513			316.701		218.227	209.374
			309.639			314.395		218.673	315.281
			230.536			296.561		230.115	315.217
			202.274			246.611		215.978	275.937
			245.287			314.475		339.171	330.398
			112.747			349.154		265.191	362.637
			284.076			300.44		253.051	307.037
			347.47			287.286		148.533	263.031
			271.503			364.965		262.374	297.816
			330.791			342.602		334.512	375.612
			179.603			319.7		357.497	274.557
			99.263			444.057		414.37	354.714
			279.97			378.456		141.015	242.046
			463.512			262.731		287.294	318.397
			291.747			325.401		390.621	324.252
			266.29			361.872		286.741	242.606
			293.577			293.835		302.604	330.841
			276.426			263.048		204.436	361.339
			309.97			267.753		249.66	245.308
			136.056			315.176		363.004	302.777
			132.122			374.614		127.999	337.401
			87.2299			360.149		281.36	230.783
			237			347.835		171.218	275.437
			49.7055			289.52		212.978	285.927
			139.171			434.073		211.143	339.082
			156.863			310.76		271.563	255.836
			120.221			197.133		268.953	235.033
			271.394			345.941		241.232	344.918
			257.09			206.323		292.665	228.82
			206.693			270.952		233.624	281.973
			244.461			284.763		146.477	243.118
			151.513			319.802		230.252	284.529
			268.986			382.991		209.455	361.111
			143.365			314.622		183.04	298.724
			328.083			247.87		235.166	174.607
			70.2478			285.903		205.275	313.256
			64.2738			307.75		262.105	338.361
			59.5839			338.447		174.482	241.771
			171.99			293.326		239.068	344.582
			220.013			235.346		160.727	343.345
			240.187			312.9		165.258	432.089
			281.215			218.832		276.624	344.498
			302.111			190.167		273.227	318.254
			147.585			189.178		218.773	232.072
			249.692			246.467		146.94	251.189
			203.454			222.966		171.415	333.738
			161.693			275.621		221.864	300.968
			264.218			235.972		213.948	252.017
			90.67			294.48		223.351	282.698
			191.32			198		159.07	348.914
			226.213			174.144		220.294	404.688
			94.8249			295.014		206.831	214.447
			265.457			284.466		200.282	252.085
			51.7155			268.016		250.644	295.647
			210.317			264.808		228.806	219.834
			281.47			121.935		267.702	288.691
			348.866			127.721		273.849	279.791
			187.466			262.131		246.745	290.262
			207.795			232.821		207.828	299.459
			256.689			245.887		284.435	326.196
			106.629			240.303		273.538	182.995
			236.628			242.247		248.459	288.42
			352.676			241.728		251.475	262.646
			87.6403			163.81		234.866	286.923
			74.4961			153.616		217.837	214.55
			280.913			256.365		294.712	132.102
			310.869			245.867		211.758	266.856
			331.084			257.23		272.109	219.462
			119.861			200.071		210.795	231.201
			61.6167			202.043		191.289	318.331
			253.609			318.709		247.589	319.599
			120.118			117.94		245.446	256.494
			156.935			233.563		271.597	202.629
			314.632			262.988		238.384	225.187
			227.106			136.901		243.844	268.896
			102.613			217.134		194.891	251.761
			187.419			193.226		254.567	288.136
			89.5271			242.474		268.713	299.664
			119.525			246.168		213.676	279.098
			143.815			158.035		227.921	351.437
			172.697			221.985		231.95	122.899
			198.195			335.797		268.292	305.994
			220.69			249.576		270.057	315.045
			233.449			212.421		245.767	263.164
			261.356			359.085		155.308	288.219
			335.569			261.919		192.27	262.081
			141.926			243.389		331.202	254.697
			256.55			251.003		278.182	268.121
			212.294			311.101		221.394	261.793
			235.063			207.746		376.718	305.194
			306.706			178.717		239.403	264.258
			293.192			200.817		310.217	255.261
			278.972			309.414		219.949	304.282
			227.253			248.967		238.914	346.695
			184.508			252.695		205.166	226.919
			174.51			144.041		256.156	222.151
			407.306			191.25		259.561	291.501
			208.978			193.599		175.119	247.727
			226.542			192.053		259.294	165.96
			213.509			254.807		282.777	272.644
			132.903			215.844		297.385	204.18
			125.078			355.957		120.408	260.435
			70.1624			230.71		198.158	277.794
			198.027			358.37		367.807	300.301
			287.053			244.429		264.568	299.586
			274.395			415.284		231.563	227.01
			142.594			397.719		215.899	254.019
			126.203			224.866		266.952	290.142
			142.037			365.088		163.121	272.658
			57.4801			221.419		424.581	131.091
			195.377			276.254		326.396	257.699
			119.835			445.978		210.285	276.132
			82.3317			436.954		208.764	473.88
			161.155			421.568		392.223	318.123
			166.729			247.433		140.688	249.024
			104.533			452.292		351.264	260.307
			50.5677			574.967		205.656	285.541
			240.142			166.403		329.025	226.493
			214.895			196.915		192.836	267.106
			54.8418			265.559		304.599	278.962
			286.557			312.714		251.173	182.343
			123.328			351.823		247.215	228.901
			241.185			260.757		325.848	246.993
			127.397			358.355		509.484	285.239
			70.3483			386.816		253.76	253.788
			149.627			231.103		386.102	247.923
			207.419			320.354		252.14	323.3
			268.43			459.903		239.063	331.728
			219.014			264.317		346.956	360.184
			70.7089			234.162		211.461	369.658
			65.3839			288.24		281.49	119.475
			90.8193			356.72		254.782	144.844
			203.854			305.539		202.406	377.717
			274.046			296.212		272.355	139.72
			254.65			530.543		237.916	239.882
			213.157			334.459		249.017	345.261
			154.78			162.611		295.547	249.506
			135.16			316.919		130.632	383.843
			248.057			348.928		313.579	327.587
			317.645			191.721		262.872	419.38
			273.258			120.26		185.304	351.181
			120.657			328.611		171.776	304.681
			128.65			159.568		225.82	336.782
			310.961			277.122		249.658	435.35
			274.554			218.437		249.828	260.013
			199.696			163.434		205.53	317.485
			295.425			234.881		236.043	291.589
			274.742			229.159		312.614	267.084
			169.884			248.439		305.948	295.728
			247.915			208.904		300.756	336.722
			284.021			208.682		252.526	159.101
			271.051			168.312		206.248	361.848
			173.479			221.037		216.316	299.936
			196.129			203.17		347.014	117.011
			236.116			333.157		226.976	330.25
			160.769			335.06		248.489	240.399
			306.412			236.849		134.683	371.514
			310.221			226.268		274.643	321.27
			182.695			201.071		147.316	336.901
			251.522			226.082		292.936	229.433
			188.647			254.63		167.882	354.288
			200.866			258.585		179.649	346.991
			241.327			236.553		249.417	490.592
			262.011			271.946		218.413	355.948
			232.601			166.739		219.046	311.379
			249.85			412.636		270.175	386.628
			295.151			145.035		274.229	384.544
			265.466			323.433		297.374	305.997
			251.411			171.114		335.021	420.263
			242.96			234.618		361.698	374.683
			307.016			278.646		228.933	219.915
			218.477			152.769		402.227	326.778
			273.522			168.961		376.413	423.683
			296.862			213.806		221.247	223.987
			246.618			237.606		229.334	373.216
			219.744			344.399		314.489	398.585
			210.383			311.468		298.271	326.431
			287.005			210.729		294.682	323.666
			242.512			278.261		256.614	322.287
			218.394			280.841		340.385	182.872
			190.916			366.837		278.173	507.81
			130.738			258.072		275.383	290.829
			259.799			273.457		256.821	363.402
			162.762			274.235		298.253	377.87
			175.987			413.819		286.268	388.901
			224.805			230.128		304.066	316.723
			236.081			230.025		236.297	134.291
			302.282			242.346		324.455	332.409
			158.703			285.899		294.037	147.537
			269.335			225.463		223.716	355.737
			289.289			255.361		329.372	188.637
			257.135			288.285		364.286	365.011
			214.543			170.697		253.923	328.127
			235.601			336.02		313.549	165.385
			294.845			270.293		302.735	359.686
			268.357			320.585		207.004	331.245
			245.728			339.223		327.105	309.799
			337.741			189.298		343.679	379.455
			177.97			479.438		297.409	309.322
			226.6			291.391		253.064	313.101
			221.361			225.077		327.29	373.517
			251.139			282.233		187.767	423.208
			247.654			299.328		202.673	330.896
			276.396			275.135		242.522	118.247
			219.497			282.367		227.731	262.109
			95.0483			418.401		381.737	152.522
			310.719			293.971		374.116	367.21
			297.704			140.483		155.52	168.337
			258.315			267.756		371.571	348.616
			154.891			569.11		329.902	307.813
			269.086			141.837		280.592	366.955
			157.321			263.914		302.289	356.093
			249.639			380.821		303.86	372.59
			315.619			370.734		280.307	304.578
			240.589			324.348		287.502	494.791
			241.748			236.622		203.209	421.206
			333.413			270.815		198.672	213.187
			312.263			143.021		303.527	117.264
			215.958			137.223		276.841	207.766
			129.854			180.954		144.697	169.081
			158.619			278.202		358.399	161.06
			361.236			266.044		191.945	257.994
			134.154			269.764		156.044	190.166
			209.932			240.963		280.972	195.635
			123.947			202.415		176.09	150.283
			196.589			215.219		293.924	153.025
			169.279			268.185		280.328	165.723
			150.806			283.82		355.154	157.115
			180.668			238.107		365.485	181.381
			175.531			169.697		368.082	219.973
			152.365			195.03		285.057	279.198
			236.809			215.872		273.929	224.801
			76.1313			287.172		291.522	198.086
			150.601			345.237		294.125	197.34
			131.689			227.181		272.666	168.065
			257.177			291.223		298.687	195.816
			118.228			382.418		306.47	168.727
			205.331			227.626		141.588	205.617
			235.479			195.589		236.243	134.034
			223.56			208.339		304.111	178.545
			224.855			224.415		375.106	170.192
			151.816			139.499		320.87	152.188
			207.326			290.591		276.322	197.051
			159.194			232.255		219.216	193.141
			189.48			442.019		298.543	131.117
			89.1974			318.352		264.832	223.731
			394.435			249.348		324.151	180.378
			246.268			318.466		370.147	177.815
			68.9043			286.469		241.973	192.773
			173.511			274.003		275.618	155.347
			120.076			262.266		348.342	138.197
			269.357			263.871		359.54	192.736
			129.463			269.417		348.606	120.887
			312.605			322.095		309.763	235.298
			51.7718			444.329		409.583	136.903
			303.569			312.987		263.953	130.318
			140.678			264.952		371.315	157.213
			111.187			307.399		305.444	126.683
			220.754			354.636		254.764	190.969
			213.444			337.052		145.706	184.086
			144.416			356.593		290.922	144.669
			238.533			251.942		196.835	155.45
			292.74			256.04		293.25	139.266
			55.9621			449.865		323.175	159.886
			187.147			430.041		282.044	174.197
			138.208			239.035		325.972	180.741
			202.913			649.904		273.012	222.931
			155.801			312.393		206.301	160.771
			196.923			332.361		299.654	148.242
			209.036			401.194		274.009	141.016
			239.295			280.049		273.037	162.69
			224.105			304.914		271.129	199.424
			176.166			314.192		320.907	298.599
			172.849			371.285		367.416	203.433
			69.4826			456.302		354.72	154.958
			198.637			466.75		361.81	190.449
			84.1431			677.36		142.828	309.221
			236.009			236.381		374.432	251.733
			111.714			397.206		197.53	238.012
			187.352			263.639		314.464	186.929
			361.594			623.774		281.217	147.178
			304.934			345.188		320.358	118.336
			292.151			421.448		209.443	128.131
			366.104			332.037		162.807	119.1
			272.306			327.843		141.812	173.166
			316.261			554.239		307.98	160.785
			88.6642			366.401		182.177	133.538
			69.8219			341.931		141.217	212.994
			79.4843			231.961		250.045	258.93
			356.484			295.98		216.99	292.804
			236.185			273.355		183.54	234.663
			68.546			314.61		217.906	142.906
			211.927			274.175		284.245	206.109
			244.834			296.781		286.043	194.983
			168.928			268.753		335.053	151.852
			185.188			327.599		168.829	183.778
			310.647			307.321		289.969	200.066
			302.556			253.319		268.374	198.663
			155.36			267.989		322.97	188.266
			298.212			253.083		315.679	156.069
			56.5964			388.295		235.114	130.3
			233.192			258.182		416.559	171.137
			47.0278			491.613		462.683	156.847
			47.4737			392.576		224.299	152.129
			277.341			431.041		362.381	119.491
			200.094			259.695		306.973	151.646
			243.472			286.388		306.813	154.648
			76.5987			644.484		279.203	211.427
			380.153			257.965		221.137	130.942
			235.873			394.978		278.15	159.118
			270.078			237.307		361.918	141.608
			409.685			232.99		288.65	203.502
			157.903			657.659		308.936	130.901
			117.343			290.504		246.61	186.355
			92.2659			371.496		412.99	270.853
			97.4685			237.463		144.1	184.46
			215.041			282.766		227.826	172.147
			289.89			295.751		279.499	138.531
			198.472			271.226		288.725	138.601
			236.984			241.075		153.814	121.638
			278.02			336.67		271.644	149.074
			78.0813			254.019		173.271	156.739
			108.298			294.509		313.147	151.861
			194.094			253.142		353.128	115.002
			293.518			250.15		169.794	134.748
			108.545			243.621		297.14	181.392
			385.721			403.795		146.4	164.648
			140.819			273.262		270.259	180.018
			303.307			247.869		344.818	171.179
			78.3156			248.728		243.983	153.478
			291.074			249.659		249.014	178.702
			290.883			248.895		259.138	180.327
			229.07			260.744		227.233	211.105
			275.656			260.072		247.043	136.426
			172.957			237.712		123.776	148.595
			133.108			247.123		267.05	243.414
			281.667			505.058		243.48	312.735
			384.677			548.995		247.003	146.078
			171.604			261.243		246.918	352.714
			242.579			278.731		213.693	160.692
			341.414			279.189		286.862	141.264
			113.979			436.663		279.539	154.745
			194.43			259.745		247.977	158.102
			272.711			397.388		300.486	231.306
			253.312			390.556		318.567	202.442
			64.2785			260.842		221.277	120.495
			281.351			412.669		243.852	126.166
			195.859			239.079		249.311	151.518
			250.725			264.212		218.991	133.519
			280.19			248.667			167.534
			303.833			269.02			194.209
			275.779			238.478			246.845
			319.492			384.632			139.134
			502.992			316.277			175.252
			213.754			407.34			208.594
			230			227.942			180.675
			193.487			283.39			159.454
			205.062			284.888			171.956
			218.966			397.775			412.665
			186.709			411.865			198.919
			263.212			477.706			235.152
			85.626			243.77			205.303
			99.1715			247.979			205.24
			111.584			422.36			199.132
			132.762			232.049			165.772
			186.201			330.12			329.742
			211.277			379.502			171.373
			149.027			296.3			187.904
			419.27			257.086
			309.469			361.633
			152.583			414.735
			410.074			391.573
			292.642			415.806
			196.514
			208.262
			228.15
			276.276
			226.744
			269.269
			409.77
			282.666
			303.709
			423.135
			216.646
			315.253
			260.688
			360.557
			242.647
			376.211
			367.56
			299.651
			311.452
			285.581
			183.365
			379.056
			308.49
			283.15
			325.994
			342.722
			285.533
			277.718
			340.65
			266.815
			325.148
			315.31
			334.949
			312.365
			219.39
			273.604
			268.362
			553.285
			185.855
			396.523
			262.983
			215.471
			315.215
			407.841
			319.843
			344.974
			376.675
			270.815
			225.168
			317.049
			297.071
			295.39
			325.193
			147.684
			402.94
			383.456
			310.413
			314.572
			291.19
			290.833
			255.48
			335.825
			326.8
			265.999
			346.892
			330.574
			351.135
			279.114
			227.85
			352.455
			132.255
			107.727
			322.278
			246.719
			260.44
			188.683
			67.7052
			89.0797
			145.509
			184.211
			114.446
			187.464
			183.896
			146.511
			119.015
			171.492
			176.688
			183.573
			169.89
			154.385
			182.692
			320.219
			158.522
			198.912
			84.8505
			102.472
			207.395
			60.2609
			95.3453
			51.2924
			186.388
			76.1091
			156.41
			137.492
			153.272
			181.938
			204.479
			130.902
			143.578
			86.8493
			142.92
			182.58
			176.459
			126.975
			187.902
			61.8034
			149.881
			152.737
			183.348
			284.335
			153.288
			81.6038
			57.6456
			73.9362
			45.5656
			162.098
			173.138
			208.039
			42.6451
			173.619
			154.849
			137.141
			174.667
			66.9725
			173.437
			172.819
			146.41
			70.4921
			176.904
			209.243
			145.842
			157.771
			152.739
			139.956
			156.37
			68.0313
			91.8922
			138.038
			77.1734
			169.136
			187.951
			106.687
			128.714
			167.086
			152.316
			150.25
			137.544
			160.466
			68.2494
			63.5329
			199.604
			177.644
			262.402
			79.2808
			159.884
			311.999
			153.754
			207.793
			211.034
			455.707
			186.535
			180.816
			398.059
			408.026
			388.557
			303.807
			414.345
			312.811
			52.1929
			91.3521
			41.7378
			365.911
			302.703
			267.388
			188.669
			401.178
			266.944
			302.173
			342.138
			245.754
			454.824
			317.925
			121.97
			189.472
			98.8982
			156.902
			114.658
			85.777
			65.217
			200.419
			176.352
			51.5001
			399.539
			391.202
			376.392
			309.623
			337.471
			282.155
			121.598
			309.413
			361.131
			341.712
			452.4
			271.362
			367.452
			367.797
			315.438
			402.358
			422.053
			322.902
			44.4645
			153.489
			349.588
			394.011
			366.136
			60.4766
			268.009
			374.497
			272.516
			315.319
			116.594
			374.741
			288.09
			334.105
			420.314
			460.63
			382.948
			423.754
			397.955
			279.826
			203.562
			371.763
			458.653
			389.748
			369.634
			354.621
			372.816
			310.72
			335.65
			473.761
			346.053
			379.941
			424.013
			454.269
			225.912
			372.618
			356.751
			404.708
			434.115
			355.277
			374.064
			475.926
			386.184
			375.67
			167.12
			102.416
			110.679
			356.44
			349.72
			388.908
			299.674
			322.774
			292.653
			266.412
			354.795
			296.365
			429.976
			207.23
			379.474
			301.088
			329.257
			426.312
			314.279
			341.836
			113.857
			374.862
			330.784
n=	336 deuterosomes	1157 deuterosomes	1899 deuterosomes	428 deuterosomes	790 deuterosomes	1612 deuterosomes	359 deuterosomes	1588 deuterosomes	1607 deuterosomes

## Sheet: Fig 2f
Fig. 2f No. of procentrioles per deuterosome
	1 st						2 nd						3 rd									Ctrl-i		Pcm-i1		Pcm-i2
	Ctrl-i		Pcm-i1		Pcm-i2		Ctrl-i		Pcm-i1		Pcm-i2		Ctrl-i		Pcm-i1		Pcm-i2					Stage II/III	Stage IV	Stage II/III	Stage IV	Stage II/III	Stage IV
	Stage II/III	Stage IV	Stage II/III	Stage IV	Stage II/III	Stage IV	Stage II/III	Stage IV	Stage II/III	Stage IV	Stage II/III	Stage IV	Stage II/III	Stage IV	Stage II/III	Stage IV	Stage II/III	Stage IV			Mean	1.665	4.485	0.5431	1.28	0.6559	1.796
	0	6	1	1	2	1	3	4	1	1	1	2	1	4	1	1	1	3			Std. Deviation	1.059	1.299	0.5217	0.6676	0.5472	0.9902
	1	6	0	1	1	1	2	3	0	1	0	1	1	3	0	1	0	1			Number of deuterosomes	337	132	510	354	465	407
	2	6	1	0	1	2	1	3	0	1	1	4	0	4	0	1	0	2
	2	6	1	1	1	2	3	4	1	1	1	2	1	5	0	1	0	2
	1	3	1	1	1	3	2	6	1	1	0	2	1	5	0	1	1	1
	0	3	1	1	1	1	1	4	1	0	0	2	3	5	0	1	1	1
	2	6	1	1	1	1	0	4	1	1	0	1	2	6	0	1	0	3
	0	4	0	1	1	1	1	4	0	1	1	1	3	5	1	1	0	2
	1	5	0	1	0	3	3	5	1	1	1	1	4	6	1	1	1	2
	1	5	1	1	2	1	1	4	1	1	1	1	2	5	1	1	0	2
	1	3	1	1	1	1	1	3	1	1	1	1	2	5	0	1	0	1
	1	3	0	1	1	1	1	3	1	1	1	1	3	6	0	1	0	2
	1	4	1	1	1	1	1	3	1	2	1	1	2	4	1	1	1	2
	1	4	1	1	1	2	1	3	1	1	2	1	2	4	1	1	1	3
	3	2	1	1	1	1	3	4	1	1	1	1	0	4	1	2	0	2
	2	3	1	1	1	2	3	4	1	1	1	1	1	6	0	2	0	1
	3	6	0	1	0	1	1	3	0	1	1	2	2	4	1	2	1	1
	3	3	1	0	1	3	2	4	0	2	2	1	2	4	0	1	1	1
	3	4	0	1	1	1	2	4	1	1	0	2	3	5	1	1	1	1
	1	6	0	1	1	1	2	4	1	2	2	1	3	4	1	1	1	2
	2	5	0	1	1	2	1	5	0	1	1	1	3	4	0	1	0	3
	3	3	2	1	1	1	1	3	1	2	0	0	0	6	1	2	0	2
	2	4	1	1	1	2	3	3	0	1	1	0	0	5	1	2	1	2
	1	5	1	1	0	1	4	6	0	1	1	3	0	4	0	1	1	1
	0	4	1	1	1	3	3	6	0	1	1	1	1	6	1	1	1	1
	0	10	0	1	0	2	3	4	0	1	0	1	1	4	1	1	0	1
	1	6	0	0	0	1	3	6	0	1	0	2	1	6	1	1	1	1
	1	6	0	1	0	2	2	6	0	2	1	1	1	3	0	1	0	1
	1	4	1	1	0	1	2	3	1	1	1	3	0	4	0	2	1	1
	0	5	2	1	0	1	1	6	1	1	1	3	0	2	1	1	0	2
	4	5	0	1	0	1	2		1	2	1	3	1	5	0	1	1	2
	3	4	1	1	0	1	2		1	1	0	1	1	3	0	1	0	2
	1	4	0	1	0	1	2		1	1	1	1	1	5	1	1	1	1
	1	3	1	1	0	1	2		1	1	1	3	1	4	0	1	1	1
	1	4	0	1	0	2	3		1	1	1	2	3	3	0	2	0	2
	1	4	0	1	1	1	1		1	1	0	2	2	4	0	2	1	3
	3	4	0	1	1	0	2		0	1	0	1	1	3	0	2	1	2
	1	5	0	1	0	2	0		0	1	0	2	1	2	1	1	0	2
	2	6	0	1	1	2	1		1	1	0	2	1	2	1	1	1	1
	1	6	1	2	0	3	1		0	1	0	2	1	3	1	2	1	4
	1	6	1	2	1	4	2		0	1	0	1	1	4	0	3	1	1
	1	8	2	1	1	1	1		0	1	0	1	2	4	1	1	0	3
	1	6	1	1	1	3	1		1	1	1	3	0	3	0	2	1	1
	2	5	0	0	1	3	0		0	1	0	2	2	3	1	3	1	2
	1	5	0	0	1	2	3		0	1	0	1	1	5	1	1	1	3
	0	5	1	2	1	1	4		1	1	1	2	1	5	1	1	1	1
	0	6	0	2	0	2	2		1	1	1	1	1	6	1	2	2	2
	1	4	0	0	0	3	1		0	1	0	3	1	3	1	1	1	2
	0	7	1	1	1	3	2		0	1	1	1	1	5	1	1	0	1
	2	4	1	1	1	2	1		0	1	1	1	0	5	1	1	0	1
	0		0	1	1	1	2		1	1	1	1	0	5	1	1	1	3
	1		0	1	1	2	1		1	2	1	1	0	7	1	2	1	2
	1		0	1	1	2	1		1	1	0	2	0		1	2	2	4
	3		0	2	0	1	1		1	1	1	1	1		1	3	2	2
	3		2	4	1	2	1		1	1	0	2	0		1	3	1	2
	3		0	1	1	1	2		0	1	0	2	1		1	1	1	1
	1		1	1	1	0	2		0	1	0	2	2		1	1	1	1
	3		1	1	2	0	2		0	1	1	1	1		0	2	1	1
	2		1	1	1	1	0		0	1	1	2	1		0	2	1	2
	1		1	1	1	2	1		0	1	1	3	1		1	3	1	1
	2		0	0	1	3	1		0	1	1	2	1		1	2	1	1
	3		1	1	0	3	1		0	1	1	1	3		0	2	1	1
	3		0	2	0	1	1		0	1	0	1	2		1	1	1	1
	3		1	1	0	2	2		1	1	0	1	2		0	2	1	2
	2		1	2	0	1	1		1	1	1	1	2		0	2	0	2
	3		1	1	0	1	1		1	1	1	1	1		0	3	1	1
	3		0	2	0	1	2		1	1	0	1	1		1	2	1	2
	3		1	1	0	2	1		0	2	0	2	2		0	1	1	1
	0		0	1	0	1	1		0	1	0	1	2		0	1	1	1
	2		1	2	1	1	1		0	1	0	3	2		1	1	2	1
	1		1	1	1	1	1		1	1	1	3	2		0	2	1	2
	3		1	2	1	3	1		0	1	0	3	2		0	2	1	1
	2		1	2	1	2	1		1	0	0	2	3		0	2	1	2
	5		1	3	0	2	1		1	1	1	3	2		0	1	1	1
	3		0	2	1	2	2		1	1	1	2	2		1	2	1	2
	4		0	2	1	2	3		1	2	1	1	3		0	3	1	1
	3		0	1	1	2	2		1	2	1	1	2		1	2	1	2
	5		1	2	1	2	2		0	1	1	2	2		0	1	1	1
	4		0	1	1	3	2		0	2	0	3	2		1	1	1	1
	2		0	1	1	2	3		0	2	1	3	3		1	2	1	1
	3		0	0	0	1	2		0	2	1	1	2		1	1	0	1
	3		0	1	1	3	1		0	2	0	0	2		1	2	0	0
	3		0	1	1	4	2		0	1	0	1	1		1	2	1	4
	2		0	1	1	4	2		1	1	0	0	2		1	2	1	1
	3		1	1	0	2	3		1	1	0	1	1		1	2	1	2
	2		1	1	0	2	2		0	2	1	1	3		1	2	1	2
	2		0	1	0	3	1		0	2	1	1	3		1	3	1	3
	4		0	1	2	2	1		0	0	1	2	3		0	1	0	3
	3		0	0	0	2	1		1	0	0	1	3		0	1	1	3
	3		0	0	1	3	0		1	1	0	1	2		0	2	1	2
	3		0	0	1	3	3		0	2	0	1	3		0	1	0	4
	2		1	1	1	0	4		0	3	0	1	2		1	2	1	1
	2		1	1	0	1	3		0	2	0	0	2		1	2	0	3
	2		0	1	0	3	3		0	1	0	2	0		1	2	0	1
	2		0	1	1	2	0		1	0	1	2	1		0	1	1	1
	1		1	1	1	2	1		0	0	0	2	2		1	1	1	2
	1		1	1	1	1	1		0	1	0	1	1		1	2	1	1
	0		0		1	1	1		0	1	0	2	0		1	2	1	3
	1		0		0	1	1		0	4	1	1	0		0	1	1	3
	1		0		1	1	0		1	2	1	2	1		0	1	1	2
	0		1		1	2	0		1	2	1	1	1		0	2	1	2
	3		0		1	1	0		1	2	0	2	2		0	1	1	1
	1		0		1	1	1		1	2	0	2	1		1	1	1	4
	3		0		1	1	0		1	1	0	2			1	1	1	2
	1		1		1	1	1		0	1	1	1			0	1	1	3
	1		1		1	2	0		1	0	0	2			0	1	1	3
	2		0		1	1	0		1	1	0	2			0	1	0	2
			1		0	0	1		1	1	0	1			1	2	1	2
			1		1	1	1		1	0	0				1	2	1	3
			1		0	1	1		1	1	1				1	1	1	2
			0		2	2	1		0	4	0				0	1	1	1
			0		1	1	2		0	2	0				2	2	1	2
			0		1	0	1		0	2	0				1	2	0	2
			1		1	1	2		0	1	1				0	3	0	3
			1		0	1	3		1	1	1				0	2	0	2
			1		0	0	4		1	1	1				1	2	0	2
			1		0	1	4		1	3	0				1	1	0	3
			0		1	3	3		1	2	1				0	1	1	2
			1		0	6	3		0	1	1				0	1	1	2
			1		0	3	2		1	2	1				1	1	0	2
			1		1	0	3		1	1	1				1	2	0	1
			0		1	6	2		1	0	1				1	2	0	2
			0		1	3	2		1	2	0				0		0	1
			1		0	2	3		1	1	0				0		1	1
			1		0	5	2		0	1	0				1		1	2
			0		0	2	3		0	1	0				1		0	0
			0		0	3	2		1	1	1				0		0	1
			0		1	5			1	1	0				1		0	2
			0		0	5			1	1	0				1		1	3
			0		1	4			1	1	1				1		0	1
			1		2	3			1	1	2				1		1	2
			1		1	3			1	1	1				0		1	2
			1		1	2			1	1	0				0		0	1
			1		2	4			1	0	0				1		0	3
			1		1	3			1	0	0				0		0	1
			1			3			0		1				0		0	1
			1			3			0		1				0		0	3
			1			4			0		0				1		0	1
			0			4			0		0				1		1	1
			0						0		0				1		1	1
			0						0		1				1		1	1
			0						0		0				0		1	2
			0						1		1				1		1	1
			1						0		1				0		0	1
			0						1		0				1		0	3
			0						1		0				1		0	2
			1						1		1				1		1	1
			1						1		0				1		1	3
			1						1		1				0		0	3
			1						0		1				0		1	3
			0						1		0				1		1	2
			2						1		1				0		1	2
			1						1		1				0		1	1
			0						0		1				0		0	2
			0						1		1				1		1	3
			0						1		0				1		1	3
			0						1		0				0		2	2
			0						1		1				0		1	3
			0						1		1				0		1	4
			0						0		1				0		2	3
			0						0		1				1		1
			0						0		1				1		0
			0						0						1		0
			0						1						1		1
			0						1						1		1
									1								1
									0								1
									0								1
									0
									0
									0
									1
									1
									1
									1
									1
									0
									0
									0
									0
n=	107 deuterosomes	50 deuterosomes	165 deuterosomes	97 deuterosomes	135 deuterosomes	139 deuterosomes	127 deuterosomes	30 deuterosomes	180 deuterosomes	135 deuterosomes	162 deuterosomes	108 deuterosomes	103 deuterosomes	52 deuterosomes	165 deuterosomes	122 deuterosomes	168 deuterosomes	160 deuterosomes

## Sheet: Fig 2h
Fig. 2h Original images of immunoblots

## Sheet: Fig 2j
Fig. 2j No. of deuterosomes per cell
	1 st		2 nd
	Pcm-i1+ Centrin1-GFP	Pcm-i1+ GFP-Pcm1	Pcm-i1+ Centrin1-GFP	Pcm-i1+ GFP-Pcm1				Pcm-i1+ Centrin1-GFP	Pcm-i1+ GFP-Pcm1
	96	22	42	36			Mean	77.52	24.15
	27	33	24	35			Std. Deviation	41.7	9.925
	78	19	43	25			Number of cells	27	33
	52	16	48	19
	42	9	77	50
	35	15	129	18
	77	40	72	15
	60	22	89	23
	72	17	84	28
	29	20	141	11
	118	28		20
	111			22
	120			26
	102			19
	205			23
	80			23
	40			29
				48
				18
				10
				21
				37
n=	17 cells	11 cells	10 cells	22 cells

## Sheet: Fig 2k
Fig. 2k Deuterosome size (nm)
	1 st		2 nd
	Pcm-i1+ Centrin1-GFP	Pcm-i1+ GFP-Pcm1	Pcm-i1+ Centrin1-GFP	Pcm-i1+ GFP-Pcm1				Pcm-i1+ Centrin1-GFP	Pcm-i1+ GFP-Pcm1
	341.224	408.571	290.204	368.571			Mean	270	368.1
	358.367	433.469	281.224	337.143			Std. Deviation	31.91	40.39
	305.714	399.592	291.429	376.327			Number of deruterosomes	432	239
	356.327	439.184	311.429	327.347
	359.592	394.694	275.102	346.531
	311.02	356.327	249.796	383.673
	345.306	407.755	277.143	331.837
	311.02	344.898	291.429	354.694
	275.102	359.184	293.469	373.469
	311.429	408.571	298.367	338.776
	320	377.959	198.776	335.102
	291.429	370.612	299.592	376.735
	363.265	394.694	294.694	381.633
	281.224	331.02	298.367	426.122
	291.429	357.551	253.469	410.204
	277.959	428.98	226.939	384.49
	336.327	395.102	279.592	393.878
	313.061	381.633	265.306	384.49
	302.449	377.959	265.306	391.02
	298.367	408.571	273.878	428.571
	312.245	370.612	263.673	363.673
	264.898	345.714	277.143	408.163
	332.245	390.204	274.694	380.816
	298.367	371.837	240.816	354.286
	304.082	299.592	242.449	317.143
	279.592	429.388	294.694	303.673
	348.98	374.286	262.041	313.061
	253.469	325.714	285.714	373.878
	294.694	354.286	273.061	368.163
	284.082	315.918	240.816	335.918
	253.878	363.673	292.245	393.878
	292.245	398.367	284.082	316.735
	240.816	375.51	295.918	306.531
	265.306	388.571	298.776	307.755
	299.592	428.98	274.694	332.653
	346.939	353.061	333.878	302.041
	273.061	383.673	166.939	350.204
	234.694	351.429	269.388	306.531
	322.857	315.918	276.327	327.755
	269.796	422.857	265.306	305.306
	333.878	413.878	287.755	306.122
	275.102	311.837	284.082	337.551
	269.388	351.429	292.245	336.327
	276.327	328.98	264.898	306.122
	265.306	339.184	310.204	337.959
	310.204	348.571	257.143	333.061
	264.898	339.184	249.388	391.02
	292.245	297.959	261.633	358.776
	288.98	317.959	256.327	406.939
	310.612	286.939	280.408	372.245
	283.673	316.327	310.612	398.367
	272.245	290.204	291.429	380.408
	287.755	333.061	259.184	397.959
	284.898	291.02	288.98	363.673
	290.204	328.98	284.898	374.286
	269.796	349.388	287.755	363.673
	276.327	343.265	272.245	323.673
	268.98	295.51	283.673	411.429
	166.939	319.184	277.959	394.286
	259.184	324.898	295.51	350.612
	260.816	357.551	298.367	331.429
	268.571	344.082	269.796	385.306
	261.633	377.143	290.204	353.061
	256.327	310.204	285.714	402.449
	259.592	372.653	289.796	317.959
	261.633	343.265	263.265	334.694
	291.429	364.49	274.694	456.735
	280	335.102	291.429	405.306
	219.592	360	259.592	400
	240	306.531	260	444.49
	228.571	370.204	290.612	447.755
	210.612	393.061	287.347	438.367
	259.592	443.265	210.612	383.265
	249.796	375.102	266.531	438.776
	268.98	351.429	195.51	369.796
	310.204	424.082	261.633	424.49
	285.306	375.918	259.592	383.265
	263.673	396.735	249.796	397.143
	288.571	413.061	268.98	376.327
	282.041	425.714	263.673	400
	258.367	380	228.571	385.306
	288.163	402.857	280	416.327
	282.449	388.98	260.408	368.98
	272.245	406.122	224.898	333.878
	292.245	399.184	194.694	345.714
	225.714	378.367	276.327	424.49
	246.939	416.327	281.633	304.898
	282.449	398.367	271.429	337.959
	274.694	456.327	338.367	335.102
	271.429	444.49	200.816	314.286
	303.265	328.98	275.51	322.857
	218.367	413.061	272.653	307.755
	262.857	412.245	302.449	302.449
	248.571	416.327	309.388	307.755
	279.184	435.102	283.673	386.939
	302.449	454.286	299.592	326.531
	306.531	422.857	281.224	361.633
	276.327	421.633	268.571	382.041
	338.367	418.367	265.714	341.633
	271.429	417.143	259.184	440.408
	240.816	315.51	302.857	340
	272.653	422.449	295.918	369.388
	275.51	362.041	287.755	392.653
	281.633	365.306	227.755	391.02
	302.449	320	273.469	420.816
	295.102	373.878	246.122	402.041
	283.673	369.796	250.204	395.51
	299.592	387.755	269.388	435.918
	281.224	355.102	240.408	412.245
	306.939	371.429	276.735	375.918
	302.857	355.51	248.571	401.224
	259.184	342.041	306.531	379.592
	295.918	365.306	246.531	337.959
	284.49		260.408	341.633
	287.755		233.061	377.959
	282.449		212.245	369.796
	265.714		259.184	311.02
	216.735		245.714	333.061
	282.041		277.143	306.122
	334.286		260	311.837
	324.082		278.776	420.816
	289.796		265.306	328.571
	312.245		304.082	307.755
	271.837		256.735	406.122
	217.143		200.408	313.061
	252.245		260.816	366.122
	257.143		232.245
	283.265		226.122
	304.082		244.49
	265.306		251.02
	306.531		253.061
	246.531		342.041
	263.673		291.02
	240.408		259.184
	268.98		268.571
	273.469		281.224
	233.061		264.49
	245.714		216.327
	192.245		244.49
	227.755		264.49
	276.735		293.061
	260.816		289.388
	232.245		284.082
	200.408		283.265
	261.224		215.102
	224.082		280.816
	267.755		265.714
	240.816		265.306
	275.102		289.388
	215.51		281.633
	264.082		286.122
	233.061		189.796
	211.837		291.429
	247.347		289.388
	235.51		300.408
	251.837		271.02
	249.796		265.306
	252.245		299.592
	236.735		287.347
	295.51		281.224
	259.184		277.959
	255.51		285.306
	273.061		284.898
	225.714		281.633
	265.714		283.673
	255.51		215.102
	205.306		244.898
	247.347		288.163
	266.939		297.143
	241.224		271.837
	269.796		284.898
	281.633		247.347
	287.347		281.224
	299.592		226.531
	290.204		291.429
	286.939		273.061
	295.51		244.898
	296.327		290.204
	319.184		298.367
	281.224		276.735
	289.388		243.265
	290.612		240.816
	286.939		275.102
	295.51		240.816
	271.02		233.061
	192.245		224.082
	215.102		211.837
	283.673		247.347
	269.388		235.51
	275.102		205.714
	284.082		204.082
	284.898		159.592
	276.327		170.204
	277.959		273.061
	325.714		230.612
	276.735		273.878
	243.265		252.653
	298.367		241.224
	273.061		248.163
	291.429		260.816
	226.531		259.184
	222.449		255.51
	280.408		236.735
	226.939		266.531
	242.857		235.51
	215.102		276.735
	247.347		246.531
	271.837		286.531
	297.143		257.959
	265.714		257.959
	281.633		274.694
			297.959
			291.837
			284.49
			242.041
			286.531
			245.306
			251.02
			195.918
			195.918
			242.041
n=	211 deuterosomes	113 deuterosomes	221 deuterosomes	126 deuterosomes
n=	11 cells	10 cells	13 cells	11 cells

[truncated: 21 more sheets: Fig 3c, Fig 3d, Fig 3f, Fig 3g, Fig 3i, Fig 3j, Fig 3m, Fig 3p, Fig 4c, Fig 4f, Fig 6d, Fig 6f, Fig 7d, Fig 7j, Fig S2b, Fig S2c, Fig S3c, Fig S3e, Fig S3g, Fig S4a …]
